# Supplementary material for: An interaction network of inner centriole proteins organised by POC1A-POC1B heterodimer crosslinks ensures centriolar integrity
Source: Nat Commun. 2024 Nov 14;15:9857. doi: 10.1038/s41467-024-54247-5 (PMC11564547; doi:10.1038/s41467-024-54247-5)
Supplement: Supplementary file 4 — Source Data [file 41467_2024_54247_MOESM4_ESM.xlsx]

## Sheet: Figure 1e
Coverage % along the centriole measured from U-ExM images of centrioles
	POC1A length µm	a-Tub length µm	Coverage %		POC1B length µm	a-Tub length µm	Coverage %
	0.19972	0.382074	52.2726		0.364707	0.510589	71.4286
	0.24314	0.408126	59.5748		0.332288	0.437648	75.9259
	0.234454	0.408126	57.4466		0.356603	0.470067	75.8621
	0.416809	0.468909	88.8891		0.510589	0.599741	85.1349
	0.303923	0.39944	76.0872		0.372813	0.470067	79.3107
	0.260506	0.425491	61.2247		0.372811	0.461963	80.7015
	0.277871	0.425491	65.306		1.79314	1.9451	92.1875
	0.286557	0.329974	86.8423		1.27647	1.64118	77.7776
	0.29524	0.460226	64.1511		1.51962	1.9755	76.9233
	0.373391	0.494957	75.4391		1.39804	1.76275	79.3102
	0.29524	0.494957	59.6496		0.97255	1.51961	64
	0.85099	1.55001	54.9022		1.42844	1.85393	77.0493
	0.72941	1.36765	53.3331		1.12451	1.51962	73.9994
	1.36766	1.5804	86.5389		1.15491	1.64118	70.3707
	0.60784	1.36765	44.4441		1.27648	1.55	82.3535
	1.15491	1.5804	73.0771		0.7902	1.36765	57.7779
	1.03334	1.55	66.6671		1.21569	1.70197	71.4284
	1.1853	1.79314	66.1019		1.1853	1.64118	72.2224
	0.94216	1.79314	52.5425		0.94216	1.64119	57.4071
	1.21569	1.79315	67.7963		1.24609	1.70197	73.2146
	1.00295	1.73236	57.895		1.36765	1.64118	83.3333
	0.85098	1.48922	57.1427		1.00295	1.5804	63.4618
	1.39804	1.64119	85.1845		1.48922	1.76276	84.4823
	1.00295	1.48922	67.3473
	0.88138	1.55001	56.8629
	0.82059	1.61079	50.9433
	p-value
POC1A vs POC1B	p = 0,0018

## Sheet: Figure 1f
POC1A and POC1B localisation along the centriole, normalised to 500 nm long centriole
		MEAN								MEAN
		aTub Start	POC1A length	aTub end	Centriole length					aTub Start	POC1B length	aTub end	Centriole length
		0.0857152	0.288135	0.0669748	0.440825	1.13424				0.0607421	0.286342	0.0574643	0.404548	1.23595
		Norm to 0,5 µm								Norm to 0,5 µm
		0.0972214	0.326813	0.0759653						0.075074	0.353903	0.0710228
		POC1A								POC1B
		aTub Start	POC1A start +	POC1A start	POC1A End	Diff	aTub End			aTub Start (50% X1)	POC1B start	POC1B start	POC1B End	Diff	aTub End
		1.00295	0.18235	1.1853	1.88432	0.45589	2.34021			0.7902	0.27353	1.06373	2.43138	0.27353	2.70491
		0.54706	0.42549	0.97255	1.82354	0.15196	1.9755			0.42549	0.24314	0.66863	1.91471	0.15196	2.06667
		0.54706	0.24314	0.7902	1.61079	0.36471	1.9755			1.03334	0.33431	1.36765	2.70491	0.09118	2.79609
		0.54706	0.15196	0.69902	2.15785	0.03039	2.18824			0.27353	0.09118	0.36471	2.27942	0.24314	2.52256
		0.3951	0.06078	0.45588	1.51961	0.27353	1.79314			0.91177	0.18235	1.09412	2.49217	0.18235	2.67452
		0.30392	0.09118	0.3951	1.30687	0.48627	1.79314			0.85098	0.18236	1.03334	2.43138	0.15196	2.58334
		0.57745	0.36471	0.94216	1.91471	0.15196	2.06667			0.63824	0.12157	0.75981	2.55295	0.03039	2.58334
		0.30392	0.15196	0.45588	1.45883	0	1.45883			0.24314	0.12157	0.36471	1.64118	0.24314	1.88432
		0.24314	0.42549	0.66863	1.70197	0.15196	1.85393			0.42549	0.27353	0.69902	2.21864	0.18235	2.40099
		0.33432	0.18235	0.51667	1.82354	0.24313	2.06667			0.63824	0	0.63824	2.03628	0.36471	2.40099
		0.33432	0.24313	0.57745	1.61079	0.45588	2.06667			0.3951	0.27353	0.66863	1.64118	0.27353	1.91471
		0.3951	0.4259	0.821	1.67158	0.27353	1.94511			0.36471	0.21274	0.57745	2.00589	0.21275	2.21864
		0.54706	0.33394	0.881	1.61079	0.30392	1.91471			0.57745	0.30393	0.88138	2.00589	0.09118	2.09707
		0.51667	-0.06067	0.456	1.82354	0.27353	2.09707			0.42549	0.30392	0.72941	1.88432	0.18235	2.06667
		0.42549	0.45551	0.881	1.48922	0.30392	1.79314			0.33432	0.09117	0.42549	1.70197	0.18235	1.88432
		0.57745	0.15155	0.729	1.88432	0.27353	2.15785			0.21275	0.42549	0.63824	1.42844	0.15196	1.5804
		0.88138	0.45562	1.337	2.3706	0.06078	2.43138			0.42549	0.06079	0.48628	1.70197	0.42549	2.12746
		0.24314	0.39486	0.638	1.82354	0.21274	2.03628			0.3951	0.30392	0.69902	1.88432	0.15196	2.03628
		0.27353	0.54747	0.821	1.76275	0.30392	2.06667			0.57745	0.45589	1.03334	1.9755	0.24314	2.21864
		0.30392	0.48608	0.79	2.00589	0.09118	2.09707			0.45588	0.24314	0.69902	1.94511	0.21274	2.15785
		0.48628	0.45572	0.942	1.94511	0.27353	2.21864			0.60785	0	0.60785	1.9755	0.27353	2.24903
		0.54706	0.39494	0.942	1.79314	0.24314	2.03628			0.24314	0.30392	0.54706	1.55001	0.27353	1.82354
		0.45588	0.03012	0.486	1.88432	0.21275	2.09707			0.45588	0.0304	0.48628	1.9755	0.24314	2.21864
		0.27353	0.39547	0.669	1.67158	0.09117	1.76275
		0.3951	0.4559	0.851	1.73236	0.21275	1.94511
		0.24314	0.63786	0.881	1.70197	0.15196	1.85393

## Sheet: Figure 1h
Diameter of POC1A and POC1B in Control cells
		aTub		aTub/aTub MEAN	aTub normalized	POC1A and POC1B	POC1A and POC1B normalized
	POC1A	182.355	180.443	1.0106	184.287	141.831	143.333
		162.092	180.443	0.898304	145.608	121.569	109.206
		174.249	180.443	0.965675	168.268	149.947	144.8
		174.249	180.443	0.965676	168.268	125.621	121.31
		162.092	180.443	0.898304	145.608	101.307	91.0049
		175.93	180.443	0.974991	171.53	123.235	120.154
		186.041	180.443	1.03103	191.813	123.353	127.18
		179.975	180.443	0.997409	179.509	137.509	137.152
		171.886	180.443	0.95258	163.735	123.353	117.504
		188.064	180.443	1.04224	196.007	155.708	162.285
		171.886	180.443	0.952579	163.735	123.353	117.504
		163.797	180.443	0.907751	148.687	105.154	95.4533
		186.041	180.443	1.03103	191.813	103.132	106.331
		165.686	180.443	0.918219	152.136	103.131	94.6973
		163.797	180.443	0.907751	148.687	127.398	115.645
		173.908	180.443	0.963785	167.61	157.731	152.018
		177.953	180.443	0.986202	175.498	133.464	131.623
		181.997	180.443	1.00861	183.564	121.331	122.376
		169.864	180.443	0.941372	159.905	119.309	112.314
		184.019	180.443	1.01982	187.666	159.752	162.918
		175.931	180.443	0.974995	171.532	123.353	120.269
		177.952	180.443	0.986196	175.496	109.198	107.691
		163.797	180.443	0.907751	148.687	103.131	93.6177
		179.975	180.443	0.997405	179.507	153.686	153.287
		184.02	180.443	1.01982	187.668	123.353	125.798
		184.019	180.443	1.01982	187.666	131.442	134.047
		169.863	180.443	0.941366	159.903	117.287	110.41	126.616	123.331
	POC1B	210.72	180.443	1.16779	246.077	194.511	227.148
		214.772	180.443	1.19025	255.633	153.987	183.284
		218.825	180.443	1.21271	265.371	162.093	196.572
		190.458	180.443	1.05551	201.03	149.935	158.257
		170.196	180.443	0.943212	160.531	162.092	152.887
		194.511	180.443	1.07796	209.675	153.987	165.993
		190.458	180.443	1.0555	201.029	153.987	162.534
		202.219	180.443	1.12068	226.622	181.997	203.96
		220.418	180.443	1.22154	269.25	196.152	239.608
		242.662	180.443	1.34482	326.336	181.983	244.734
		208.363	180.443	1.15473	240.604	182.354	210.57
		157.73	180.443	0.87413	137.877	137.509	120.201
		179.975	180.443	0.997406	179.508	131.433	131.092
		165.819	180.443	0.918958	152.381	141.553	130.081
		190.086	180.443	1.05344	200.244	115.265	121.424
		161.775	180.443	0.896543	145.038	127.384	114.206
		155.173	180.443	0.859955	133.441	117.287	100.861
		157.73	180.443	0.874126	137.876	115.265	100.756
		159.754	180.443	0.885342	141.437	111.22	98.468
		157.73	180.443	0.87413	137.877	113.243	98.9887	149.162	158.081
	MEAN of combinied centrioles for aTub signal	180.443	180.443	1	182.388
	p-value
POC1A vs Tubulin	5.30404e-10
POC1B vs Tubulin	0.0328
POC1A vs POC1B	0.0023

## Sheet: Figure 1j
Distance to the centriolar wall of the indicated proteins
													POC5
		POC1A		a-Tub	MEAN a-Tub	aTub/aTub MEAN	POC1 normalized	aTub normalized	Differenz	distance to MT			POC5	aTub	Differenz to Tub	aTub/aTub MEAN	POC5/aTub ratio	POC5 normalized	aTub normalized	Differenz	(distance to MT)				CCDC15
			141.831	182.355	180.728	1.009	143.107	183.996	40.8888	20.4444			101.308	158.04	56.7323	1.04728		106.098	165.513	59.4148	29.7074				CCDC15	aTub	Differenz to Tub	aTub/aTub MEAN	CCDC15/aTub ratio	CCDC15 normalized	aTub normalized	Differenz	(distance to MT)			FAM161A											MDM1
			121.569	162.092	180.728	0.896886	109.034	145.378	36.3448	18.1724			121.569	158.039	36.4695	1.04728		127.317	165.51	38.1936	19.0968				131.442	173.908	42.466	1.00292	0.755814	131.825	174.415	42.5898	21.2949	21.1762		FAM161A	aTub	Differenz to Tub	aTub/aTub MEAN	FAM161A/aTub ratio	FAM161A normalized	aTub normalized	Differenz	(distance to MT)			MDM1	aTub	Differenz to Tub
			149.947	174.249	180.728	0.964151	144.572	168.002	23.4309	11.7155			121.569	182.353	60.7841	1.2084		146.905	220.356	73.4517	36.7259				109.198	157.731	48.5328	0.909621	0.692306	99.3287	143.475	44.1465	22.0732	21.9502		194.511	206.667	12.1567	1.12392	0.941178	218.614	232.278	13.6631	6.83157			204.241	218.396	14.1552
			125.621	174.249	180.728	0.964153	121.118	168.003	46.8847	23.4423			88.9761	139.531	50.5548	0.924631		82.2701	129.015	46.7445	23.3723				125.375	171.886	46.5105	0.991254	0.729411	124.279	170.383	46.1038	23.0519	22.9233		186.406	190.458	4.0524	1.03577	0.978723	193.074	197.272	4.19736	2.09868			187.157	218.396	31.239
			101.307	162.092	180.728	0.896886	90.8613	145.378	54.5172	27.2586			80.5685	131.442	50.8737	0.87103		70.1776	114.49	44.3125	22.1563				119.309	163.798	44.4893	0.944613	0.728389	112.701	154.726	42.0252	21.0126	20.8954		127.398	167.841	40.4437	0.912774	0.759036	116.285	153.201	36.916	18.458			157.731	181.997	24.2663
			123.235	175.93	180.728	0.973453	119.964	171.26	51.2957	25.6479			105.154	159.753	54.5991	1.05864		111.319	169.12	57.8005	28.9003				131.442	153.686	22.2443	0.886297	0.855262	116.497	136.212	19.715	9.85752	9.80255		133.464	179.975	46.5101	0.978758	0.741574	130.629	176.151	45.5222	22.7611			177.952	175.93	-2.02213
			147.62	194.13	180.728	1.07415	158.566	208.525	49.9591	24.9795			105.154	141.553	36.3992	0.93803		98.6374	132.781	34.1436	17.0718				138.217	163.797	25.5803	0.944604	0.843829	130.56	154.723	24.1632	12.0816	12.0143		275.019	291.195	16.176	1.58361	0.94445	435.522	461.138	25.6164	12.8082			151.664	141.553	-10.1105
			123.353	186.041	180.728	1.0294	126.98	191.511	64.5308	32.2654			105.154	155.708	50.5547	1.03183		108.501	160.665	52.164	26.082				145.597	188.063	42.4652	1.08454	0.774197	157.907	203.962	46.0554	23.0277	22.8993		113.241	161.776	48.5348	0.879789	0.699988	99.6283	142.329	42.7004	21.3502			139.531	143.575	4.0444
			137.509	179.975	180.728	0.995835	136.936	179.226	42.2895	21.1448			119.309	171.886	52.5769	1.13904		135.897	195.785	59.8871	29.9436				119.309	167.841	48.5324	0.967929	0.710844	115.483	162.459	46.9759	23.488	23.357		113.243	171.886	58.6433	0.934769	0.658824	105.856	160.674	54.818	27.409			135.34	137.508	2.16787
			123.353	171.886	180.728	0.951077	117.318	163.477	46.1584	23.0792			88.9761	135.486	46.5103	1.13904		101.347	154.324	52.977	26.4885				137.509	149.642	12.1332	0.862974	0.918918	118.666	129.137	10.4706	5.23532	5.20612		115.265	147.619	32.3539	0.802797	0.780828	92.5342	118.508	25.9736	12.9868			119.309	117.975	-1.3336
			155.708	188.064	180.728	1.04059	162.029	195.698	33.6691	16.8346			105.154	139.531	34.3771	0.92463		97.2283	129.014	31.7861	15.893				137.509	181.997	44.4881	1.04956	0.755555	144.324	191.017	46.6931	23.3465	23.2164		88.9763	137.508	48.5319	0.747812	0.647062	66.5375	102.83	36.2927	18.1464			119.309	127.398	8.0888
			123.353	171.886	180.728	0.951076	117.318	163.477	46.1583	23.0791			86.5097	133.464	46.9545	0.884429		76.5117	118.04	41.528	20.764				208.285	234.574	26.2888	1.35277	0.88793	281.762	317.325	35.5627	17.7814	17.6822													151.663	161.775	10.1116
			105.154	163.797	180.728	0.906319	95.3027	148.453	53.1498	26.5749			103.132	151.664	48.5323	1.00503		103.651	152.427	48.7765	24.3883				127.398	173.908	46.5103	1.00291	0.732558	127.769	174.415	46.6458	23.3229	23.1929													175.93	177.952	2.02213
			103.132	186.041	180.728	1.0294	106.164	191.51	85.3469	42.6734			107.176	141.553	34.3772	0.938031		100.534	132.781	32.2469	16.1234																										167.841	169.864	2.02293
			103.131	165.686	180.728	0.91677	94.5479	151.896	57.3481	28.6741			117.287	173.908	56.6212	1.15244		135.166	200.418	65.2524	32.6262																										157.997	173.908	15.9107
			127.398	163.797	180.728	0.906318	115.463	148.452	32.9893	16.4946			90.9984	141.554	50.5555	0.938036		85.3598	132.783	47.4229	23.7114																										175.93	183.947	8.01693
			157.731	173.908	180.728	0.962264	151.778	167.345	15.567	7.7835			105.154	141.553	36.3993	0.938031		98.6375	132.781	34.1437	17.0719				135.882	173.403	37.5201	1	0.782084	138.425	176.021	37.5956	18.7978														159.759	157.731	-2.02847
			133.464	177.953	180.728	0.984646	131.415	175.221	43.8056	21.9028			95.0427	147.631	52.5888	0.978311		92.9813	144.429	51.4482	25.7241																										163.797	167.841	4.044
			121.331	181.997	180.728	1.00702	122.183	183.275	61.0915	30.5458			107.176	163.797	56.6212	1.08544		116.333	177.791	61.4587	30.7293															149.725	183.881	34.1559									135.486	145.597	10.1111
			119.309	169.864	180.728	0.939886	112.137	159.653	47.5156	23.7578			111.22	149.642	38.4216	0.991633		110.29	148.39	38.1001	19.0501																										165.819	175.93	10.1109
			159.752	184.019	180.728	1.01821	162.661	187.37	24.7091	12.3545																																					167.841	175.929	8.08787
			123.353	175.931	180.728	0.973457	120.079	171.261	51.1819	25.5909																																					162.649	171.886	9.2364
			109.198	177.952	180.728	0.98464	107.521	175.219	67.698	33.849																																					188.063	196.151	8.08787
			103.131	163.797	180.728	0.906319	93.47	148.453	54.9825	27.4913																																					171.886	177.952	6.06653
			153.686	179.975	180.728	0.995831	153.046	179.224	26.1787	13.0893																																					196.152	200.196	4.0444
			123.353	184.02	180.728	1.01821	125.599	187.371	61.7721	30.886			103.329	150.904	47.5752	1.01206	#DIV/0!	105.258	153.821	48.5626	24.2813	#DIV/0!																									169.865	192.108	22.2427
			131.442	184.019	180.728	1.01821	133.836	187.37	53.534	26.767																																					198.174	224.463	26.2885
			117.287	169.863	180.728	0.93988	110.236	159.651	49.415	24.7075																																					164.044	172.638	8.59485
		POC1B	194.511	210.72	180.728	1.16595	226.79	245.689	18.8991	9.44956
			153.987	214.772	180.728	1.18837	182.994	255.229	72.2348	36.1174
			162.093	218.825	180.728	1.2108	196.262	264.953	68.6911	34.3456
			149.935	190.458	180.728	1.05384	158.008	200.713	42.705	21.3525
			162.092	170.196	180.728	0.941723	152.646	160.277	7.63148	3.81574
			153.987	194.511	180.728	1.07626	165.731	209.344	43.6137	21.8069
			153.987	190.458	180.728	1.05384	162.278	200.712	38.4342	19.2171
			181.997	202.219	180.728	1.11891	203.639	226.265	22.6263	11.3132
			196.152	220.418	180.728	1.21961	239.23	268.825	29.5951	14.7976
			181.983	242.662	180.728	1.34269	244.348	325.821	81.4731	40.7365
			182.354	208.363	180.728	1.15291	210.238	240.225	29.9869	14.9935
			137.509	157.73	180.728	0.87275	120.011	137.659	17.6484	8.82421
			131.433	179.975	180.728	0.995832	130.885	179.225	48.3398	24.1699
			141.553	165.819	180.728	0.917508	129.876	152.141	22.2645	11.1322
			127.384	161.775	180.728	0.895128	114.025	144.809	30.7837	15.3918
			117.287	155.173	180.728	0.858598	100.702	133.231	32.5286	16.2643
			115.265	157.73	180.728	0.872747	100.597	137.658	37.0614	18.5307
			111.22	159.754	180.728	0.883945	98.3126	141.213	42.9008	21.4504
			113.243	157.73	180.728	0.87275	98.8325	137.659	38.8268	19.4134
	p-value
POC1A vs POC1B	0.027
POC1A vs POC5	0.8545
POC1A vs CCDC15	0.0327
POC1A vs FAM161A	0.0054
POC1A vs MDM1	1.47e-14
POC1A vs CEP44	1.15e-06
POC1B vs POC5	0.0368
POC1B vs CCDC15	0.9919
POC1B vs FAM161A	0.3654
POC1B vs MDM1	7.95e-08
POC1B vs CEP44	0.0117
[truncated: 14 more columns]

## Sheet: Figure 2b
POC5 signal intensity
	Control Raw Data				POC1A KO Raw				POC1B KO Raw					Control Normalized				POC1A Normalized				POC1B KO Normalized
	Exp1	Exp2	Exp3		Exp1	Exp2	Exp3		Exp1	Exp2	Exp3			Exp1	Exp2	Exp3		Exp1	Exp2	Exp3		Exp1	Exp2	Exp3
	4555	967	721		834	656	196		5216	389	1171			1.5526	0.786418	0.601897		0.284274	0.533496	0.163622		1.77791	0.316356	0.977561			p-value
	2969	1445	716		551	207	218		2281	1134	2266			1.012	1.17515	0.597723		0.187812	0.168344	0.181988		0.777493	0.922232	1.89168		Control vs POC1AKO	0.000205093
	3542	1422	536		595	1656	-92		1206	925	1189			1.20731	1.15645	0.447457		0.202809	1.34675	-0.0768024		0.411073	0.752261	0.992587		Control vs POC1BKO	0.80572
	2609	1813	923		-314	564	188		1217	232	649			0.889294	1.47443	0.770528		-0.107029	0.458676	0.156944		0.414822	0.188675	0.541791
	2695	1556	490		843	298	1		5205	1122	629			0.918608	1.26543	0.409056		0.287342	0.24235	0.000834808		1.77416	0.912472	0.525094
	3428	1492	537		-407	951	24		2943	420	406			1.16846	1.21338	0.448292		-0.138728	0.773406	0.0200354		1.00314	0.341567	0.338932
	2641	1562	776		398	798	363		5040	457	1065			0.900201	1.2703	0.647811		0.135661	0.648978	0.303035		1.71792	0.371658	0.889071
	3146	846	469		18	398	-28		4877	545	266			1.07233	0.688014	0.391525		0.00613541	0.323676	-0.0233746		1.66236	0.443224	0.222059
	2652	1774	469		958	805	229		2595	1258	1470			0.903951	1.44271	0.391525		0.32654	0.654671	0.191171		0.884522	1.02308	1.22717
	4379	803	559		180	990	81		2923	897	1272			1.49261	0.653044	0.466658		0.0613541	0.805123	0.0676195		0.996323	0.72949	1.06188
	2260	1482	519		482	287	-265		2776	882	1291			0.770335	1.20524	0.433266		0.164293	0.233404	-0.221224		0.946217	0.717291	1.07774
	1792	336	532		153	715	322		4035	453	2296			0.610814	0.273254	0.444118		0.052151	0.581478	0.268808		1.37535	0.368405	1.91672
	2740	782	614		996	368	26		2902	468	1375			0.933946	0.635966	0.512572		0.339493	0.299278	0.021705		0.989165	0.380604	1.14786
	2451	1401	293		1484	1567	-280		3143	553	1065			0.835439	1.13937	0.244599		0.505831	1.27437	-0.233746		1.07131	0.44973	0.889071
	3233	1389	453		658	376	379		1380	484	3074			1.10199	1.12961	0.378168		0.224283	0.305784	0.316392		0.470382	0.393616	2.5662
	2284	1393	663		606	43	225		2525	596	209			0.778516	1.13286	0.553478		0.206559	0.03497	0.187832		0.860662	0.4847	0.174475
	1416	2538	1059		408	125	52		4769	617	1560			0.482652	2.06404	0.884062		0.139069	0.101657	0.04341		1.62554	0.501779	1.3023
	1137	1065	486		507	161	6		506	471	3905			0.387554	0.866117	0.405717		0.172814	0.130934	0.00500885		0.172473	0.383043	3.25993
	1925	897	457		453	416	39		701	561	2358			0.656148	0.72949	0.381507		0.154408	0.338314	0.0325575		0.23894	0.456236	1.96848
	3572	1709	703		395	647	-131		2238	1201	2526			1.21754	1.38985	0.58687		0.134638	0.526176	-0.10936		0.762836	0.97672	2.10873
	2436	1117	690		171	95	-25		4171	801	608			0.830326	0.908406	0.576018		0.0582864	0.0772593	-0.0208702		1.42171	0.651418	0.507563
	2346	1343	577		-151	126	199		5539	2343	2203			0.799649	1.0922	0.481684		-0.0514693	0.10247	0.166127		1.888	1.90546	1.83908
	2446	1186	608		967	643	341		3289	1971	2388			0.833734	0.964521	0.507563		0.329608	0.522923	0.28467		1.12108	1.60293	1.99352
	2894	756	447		639	98	-34		4931	1285	997			0.986438	0.614821	0.373159		0.217807	0.079699	-0.0283835		1.68076	1.04503	0.832304
	2476	1324	336		22	467	-102		1682	632	1148			0.84396	1.07675	0.280496		0.00749884	0.37979	-0.0851505		0.57332	0.513977	0.95836
	3653	1641	488		620	189	-33		3094	801	583			1.24515	1.33455	0.407386		0.211331	0.153705	-0.0275487		1.05461	0.651418	0.486693
	750	983	549		82	420	72		3365	1034	673			0.255642	0.79943	0.45831		0.0279502	0.341567	0.0601062		1.14698	0.840906	0.561826
	2660	1005	1076		540	408	242		2332	339	1157			0.906678	0.817322	0.898254		0.184062	0.331808	0.202024		0.794877	0.275694	0.965873
	2858	862	398		344	2517	223		2968	500	568			0.974167	0.701026	0.332254		0.117255	2.04696	0.186162		1.01166	0.406628	0.474171
	1627	1129	487		509	211	8		2183	645	532			0.554573	0.918165	0.406552		0.173496	0.171597	0.00667847		0.744089	0.52455	0.444118
	2529	1409	626		-378	560	-86		7319	662	1667			0.862025	1.14588	0.52259		-0.128844	0.455423	-0.0717935		2.49473	0.538375	1.39163
	2556	2111	561		149	359	-52		893	661	728			0.871229	1.71678	0.468328		0.0507876	0.291959	-0.04341		0.304385	0.537562	0.607741
	1430	1197	543		410	970	137		618	3006	376			0.487424	0.973467	0.453301		0.139751	0.788858	0.114369		0.210649	2.44465	0.313888
	437	1277	748		365	356	44		5279	1575	406			0.148954	1.03853	0.624437		0.124413	0.289519	0.0367316		1.79938	1.28088	0.338932
	2969	1059	466		643	612	28		3449	969	472			1.012	0.861237	0.389021		0.219171	0.497712	0.0233746		1.17561	0.788044	0.39403
	3232	1254	282		151	281	104		3523	506	897			1.10165	1.01982	0.235416		0.0514693	0.228525	0.0868201		1.20084	0.411507	0.748823
	1099	1217	383		622	513	-105		2180	286	1143			0.374601	0.989732	0.319732		0.212013	0.4172	-0.0876549		0.743067	0.232591	0.954186
	1849	932	933		251	419	530		5632	830	325			0.630243	0.757954	0.778876		0.0855549	0.340754	0.442448		1.9197	0.675002	0.271313
	2103	968	830		79	411	176		3700	1580	356			0.716821	0.787231	0.692891		0.0269276	0.334248	0.146926		1.26117	1.28494	0.297192
	1881	1345	530		512	314	244		1809	375	915			0.641151	1.09383	0.442448		0.174518	0.255362	0.203693		0.616609	0.304971	0.76385
	3512	1588	577		71	308	120		16558	742	477			1.19709	1.29145	0.481684		0.0242008	0.250483	0.100177		5.6439	0.603435	0.398204
	2125	1141	647		367	84	-23		1591	545	87			0.724319	0.927924	0.540121		0.125094	0.0683134	-0.0192006		0.542302	0.443224	0.0726283
	2705	2361	664		839	557	26		2385	1113	551			0.922016	1.9201	0.554313		0.285978	0.452983	0.021705		0.812942	0.905153	0.459979
	2255	1034	332		341	435	177		5027	1177	173			0.768631	0.840906	0.277156		0.116232	0.353766	0.147761		1.71348	0.957202	0.144422
	2540	723	602		-450	-9	158		1763	463	645			0.865775	0.587984	0.502555		-0.153385	-0.0073193	0.1319		0.60093	0.376537	0.538451
	1925	1970	497		294	226	115		5145	572	393			0.656148	1.60211	0.4149		0.100212	0.183796	0.096003		1.75371	0.465182	0.32808
	2554	438	570		504	286	179		3305	505	544			0.870547	0.356206	0.475841		0.171792	0.232591	0.149431		1.12653	0.410694	0.454136
	5337	1054	570		166	722	-5		4093	231	399			1.81915	0.857171	0.475841		0.0565821	0.58717	-0.00417404		1.39512	0.187862	0.333089
	2165	1080	788		269	575	341		1985	667	991			0.737954	0.878316	0.657829		0.0916903	0.467622	0.28467		0.6766	0.542441	0.827295
	1192	1377	690		535	513	44		870	654	805			0.406301	1.11985	0.576018		0.182358	0.4172	0.0367316		0.296545	0.531869	0.672021
	883	874	894		27	1630	-12		2706	1089	940			0.300976	0.710785	0.746319		0.00920312	1.32561	-0.0100177		0.922357	0.885635	0.78472
	3241	1300	511		170	276	-9		4431	769	401			1.10472	1.05723	0.426587		0.0579456	0.224458	-0.00751328		1.51033	0.625393	0.334758
	2199	929	709		428	298	-24		3819	677	696			0.749543	0.755514	0.591879		0.145886	0.24235	-0.0200354		1.30173	0.550574	0.581027
	2559	708	532		615	504	321		4722	381	613			0.872251	0.575785	0.444118		0.209627	0.409881	0.267973		1.60952	0.30985	0.511738
	3899	1066	509		264	492	20		1953	1167	548			1.329	0.86693	0.424917		0.089986	0.400122	0.0166962		0.665692	0.949069	0.457475
	3044	1019	629		72	733	108		1049	930	550			1.03757	0.828707	0.525094		0.0245416	0.596116	0.0901593		0.357558	0.756327	0.459145
	3449	1270	526		395	38	-4		1865	604	530			1.17561	1.03283	0.439109		0.134638	0.0309037	-0.00333923		0.635697	0.491206	0.442448
	3250	1388	235		189	1115	27		3673	605	732			1.10778	1.1288	0.19618		0.0644218	0.90678	0.0225398		1.25196	0.492019	0.61108
	3357	1460	612		655	4	324		367	546	456			1.14425	1.18735	0.510903		0.223261	0.00325302	0.270478		0.125094	0.444037	0.380673
	4366	1055	347		207	-207	338		3028	1783	517			1.48818	0.857984	0.289679		0.0705572	-0.168344	0.282165		1.03211	1.45003	0.431596
	2527	1552	465		85	444	579		1531	1313	565			0.861344	1.26217	0.388186		0.0289728	0.361085	0.483354		0.521851	1.0678	0.471667
	3682	932	568		169	191	19		1512	705	584			1.25503	0.757954	0.474171		0.0576047	0.155332	0.0158614		0.515375	0.573345	0.487528
	3922	467	394		34	492	1		1062	783	439			1.33684	0.37979	0.328915		0.0115891	0.400122	0.000834808		0.361989	0.636779	0.366481
	3536	1071	823		183	406	-57		1445	1492	835			1.20527	0.870996	0.687047		0.0623767	0.330182	-0.0475841		0.492537	1.21338	0.697065
	2198	769	848		233	404	-99		5063	999	705			0.749202	0.625393	0.707918		0.0794195	0.328555	-0.082646		1.72576	0.812442	0.58854
	2912	752	602		346	272	-8		1287	398	441			0.992573	0.611568	0.502555		0.117936	0.221205	-0.00667847		0.438682	0.323676	0.36815
	2359	525	632		0	341	177		2738	1079	489			0.80408	0.426959	0.527599		0	0.27732	0.147761		0.933264	0.877503	0.408221
	1960	1043	433		-120	-509	115		3817	671	1029			0.668078	0.848225	0.361472		-0.0409027	-0.413947	0.096003		1.30105	0.545694	0.859018
	3596	2089	581		1404	236	536		11950	291	1301			1.22572	1.69889	0.485024		0.478562	0.191928	0.447457		4.07323	0.236657	1.08609
	3679	1726	460		186	94	39		502	700	804			1.25401	1.40368	0.384012		0.0633993	0.076446	0.0325575		0.17111	0.569279	0.671186
	3933	1192	580		1283	740	175		1971	453	1044			1.34059	0.9694	0.484189		0.437319	0.601809	0.146091		0.671828	0.368405	0.87154
	3416	1771	562		386	671	-170		160	726	836			1.16436	1.44028	0.469162		0.131571	0.545694	-0.141917		0.054537	0.590423	0.6979
	3786	467	583		472	38	-36		1468	752	776			1.29048	0.37979	0.486693		0.160884	0.0309037	-0.0300531		0.500377	0.611568	0.647811
	2299	1327	830		217	262	111		171	655	714			0.783628	1.07919	0.692891		0.0739658	0.213073	0.0926637		0.0582864	0.532682	0.596053
	3374	95	388		162	406	474		3564	997	704			1.15005	0.0772593	0.323906		0.0552187	0.330182	0.395699		1.21481	0.810816	0.587705
	3083	662	656		372	60	202		2580	713	1689			1.05086	0.538375	0.547634		0.126799	0.0487953	0.168631		0.879409	0.579851	1.40999
	1835	1557	1038		201	365	220		3263	979	989			0.625471	1.26624	0.866531		0.0685121	0.296838	0.183658		1.11221	0.796177	0.825625
	5398	1993	168		407	318	-72		4994	707	1318			1.83994	1.62082	0.140248		0.138728	0.258615	-0.0601062		1.70224	0.574972	1.10028
	1566	872	603		388	199	289		3056	1122	1167			0.533781	0.709159	0.503389		0.132252	0.161838	0.24126		1.04166	0.912472	0.974221
	5921	1447	1456		2624	186	460		3230	1546	964			2.01821	1.17678	1.21548		0.894407	0.151265	0.384012		1.10097	1.25729	0.804755
	4772	912	631		1834	529	17		2363	470	907			1.62657	0.741689	0.526764		0.62513	0.430212	0.0141917		0.805443	0.38223	0.757171
	2834	1115	1239		1952	-25	-154		2082	557	1011			0.965987	0.90678	1.03433		0.665351	-0.0203314	-0.12856		0.709663	0.452983	0.843991
	1854	1157	612		500	447	70		3984	563	1729			0.631947	0.940936	0.510903		0.170428	0.363525	0.0584366		1.35797	0.457863	1.44338
	1878	1023	1148		1388	140	130		5163	585	481			0.640128	0.83196	0.95836		0.473108	0.113856	0.108525		1.75984	0.475754	0.401543
	3188	1171	605		123	329	95		1899	1224	1381			1.08665	0.952322	0.505059		0.0419253	0.267561	0.0793068		0.647286	0.995425	1.15287
	2147	1264	794		826	717	338		2643	954	1918			0.731818	1.02795	0.662838		0.281547	0.583104	0.282165		0.900883	0.775846	1.60116
	1637	1183	1177		-59	474	391		12265	1349	1005			0.557982	0.962081	0.982569		-0.0201105	0.385483	0.32641		4.1806	1.09708	0.838982
	2254	1339	829		499	1198	191		9784	517	506			0.76829	1.08895	0.692056		0.170087	0.97428	0.159448		3.33494	0.420453	0.422413
	2007	824	1187		99	258	-147		3435	708	526			0.684098	0.670122	0.990918		0.0337448	0.20982	-0.122717		1.17084	0.575785	0.439109
	2966	1049	979		127	425	-100		5088	3135	922			1.01098	0.853105	0.817277		0.0432887	0.345634	-0.0834808		1.73428	2.54956	0.769693
	2521	1487	426		-207	270	365		2745	1546	1379			0.859299	1.20931	0.355628		-0.0705572	0.219579	0.304705		0.93565	1.25729	1.1512
	2273	1336	683		9	50	61		1682	790	1410			0.774766	1.08651	0.570174		0.00306771	0.0406628	0.0509233		0.57332	0.642472	1.17708
	2923	1138	1683		217	418	331		5759	943	2138			0.996323	0.925485	1.40498		0.0739658	0.339941	0.276322		1.96299	0.7669	1.78482
	6252	1238	305		778	279	148		1709	945	949			2.13103	1.00681	0.254617		0.265186	0.226898	0.123552		0.582523	0.768526	0.792233
	4826	898	683		91	394	32		5209	1486	1625			1.64497	0.730303	0.570174		0.0310179	0.320423	0.0267139		1.77552	1.2085	1.35656
	5106	1198	449		219	156	-5		975	2001	825			1.74041	0.97428	0.374829		0.0746475	0.126868	-0.00417404		0.332335	1.62732	0.688717
	5100	1689	392		96	278	99		1653	687	939			1.73837	1.37359	0.327245		0.0327222	0.226085	0.082646		0.563435	0.558706	0.783885
	2719	1150	532		-262	136	116		2374	697	993			0.926788	0.935244	0.444118		-0.0893043	0.110603	0.0968378		0.809193	0.566839	0.828965
	2380	952	601		-31	-7	77		2978	1617	619			0.811238	0.774219	0.50172		-0.0105665	-0.00569279	0.0642802		1.01507	1.31503	0.516746
	4165	1304	1105		487	-39	266		4845	1119	1098			1.41967	1.06048	0.922463		0.165997	-0.031717	0.222059		1.65145	0.910033	0.91662
	2303	1169	766		-5	202	-166		1007	1281	1255			0.784992	0.950695	0.639463		-0.00170428	0.164278	-0.138578		0.343242	1.04178	1.04768
	2507	753	1236		-132	276	-21		2224	324	1076			0.854527	0.612381	1.03182		-0.044993	0.224458	-0.017531		0.758064	0.263495	0.898254
	3030	1755	832		-3	462	114		5812	1175	1419			1.03279	1.42726	0.694561		-0.00102257	0.375724	0.0951682		1.98106	0.955575	1.18459
	2095	1088	726		8	152	199		5338	993	1321			0.714094	0.884822	0.606071		0.00272685	0.123615	0.166127		1.81949	0.807563	1.10278
	3174	1123	892		-70	723	-4		1748	1959	942			1.08188	0.913286	0.744649		-0.0238599	0.587984	-0.00333923		0.595817	1.59317	0.786389
	2117	976	556		431	728	-17		5314	1249	843			0.721593	0.793737	0.464153		0.146909	0.59205	-0.0141917		1.81131	1.01576	0.703743
	1498	916	571		342	371	133		2644	522	1119			0.510603	0.744942	0.476676		0.116573	0.301718	0.11103		0.901224	0.424519	0.934151
	2681	1634	555		59	-12	30		2390	907	577			0.913836	1.32886	0.463319		0.0201105	-0.00975906	0.0250443		0.814646	0.737623	0.481684
	3719	941	929		-13	532	-413		1631	498	1499			1.26764	0.765273	0.775537		-0.00443113	0.432652	-0.344776		0.555937	0.405001	1.25138
	4659	1195	1057		14	366	288		2113	926	793			1.58805	0.97184	0.882392		0.00477199	0.297651	0.240425		0.720229	0.753074	0.662003
	3374	2922	416		147	769	401		2740	2601	1118			1.15005	2.37633	0.34728		0.0501059	0.625393	0.334758		0.933946	2.11528	0.933316
	5125	1098	565		245	707	-54		1246	1326	1008			1.74689	0.892954	0.471667		0.0835098	0.574972	-0.0450797		0.424707	1.07838	0.841487
	2160	513	771		302	449	394		1444	1591	1061			0.736249	0.4172	0.643637		0.102939	0.365152	0.328915		0.492196	1.29389	0.885732
	2289	2120	334		329	104	44		3628	493	650			0.78022	1.7241	0.278826		0.112142	0.0845786	0.0367316		1.23663	0.400935	0.542625
	3809	868	411		227	487	441		1323	720	800			1.29832	0.705906	0.343106		0.0773744	0.396055	0.36815		0.450953	0.585544	0.667847
	3288	1105	659		326	-143	97		909	692	544			1.12074	0.898647	0.550139		0.111119	-0.116296	0.0809764		0.309838	0.562773	0.454136
	3979	1137	749		137	413	48		1254	766	776			1.35627	0.924671	0.625271		0.0466973	0.335874	0.0400708		0.427434	0.622954	0.647811
	2401	755	415		466	406	366		2420	1086	933			0.818396	0.614008	0.346445		0.158839	0.330182	0.30554		0.824872	0.883195	0.778876
	4509	1206	668		592	314	-108		4267	886	1163			1.53692	0.980786	0.557652		0.201787	0.255362	-0.0901593		1.45443	0.720544	0.970882
	2353	512	135		730	418	231		1890	1370	949			0.802035	0.416387	0.112699		0.248825	0.339941	0.192841		0.644218	1.11416	0.792233
	5295	2113	749		885	127	-14		1225	2323	449			1.80483	1.71841	0.625271		0.301658	0.103283	-0.0116873		0.417549	1.88919	0.374829
	3159	954	849		-46	84	-78		3470	823	647			1.07676	0.775846	0.708752		-0.0156794	0.0683134	-0.0651151		1.18277	0.669309	0.540121
	1735	909	1099		36	753	182		916	1371	984			0.591386	0.739249	0.917454		0.0122708	0.612381	0.151935		0.312224	1.11497	0.821451
	4533	2113	807		653	-2	-25		3265	559	582			1.5451	1.71841	0.67369		0.222579	-0.00162651	-0.0208702		1.1129	0.45461	0.485858
	4429	1645	635		226	266	279		2849	829	611			1.50965	1.33781	0.530103		0.0770335	0.216326	0.232912		0.971099	0.674189	0.510068
	3595	1160	710		853	153	7		2491	345	869			1.22538	0.943376	0.592714		0.29075	0.124428	0.00584366		0.849073	0.280573	0.725448
	2463	715	725		271	238	170		1333	1099	855			0.839529	0.581478	0.605236		0.092372	0.193555	0.141917		0.454361	0.893768	0.713761
	4610	1352	340		820	288	72		2303	483	424			1.57135	1.09952	0.283835		0.279502	0.234218	0.0601062		0.784992	0.392802	0.353959
	6770	1357	699		813	318	38		2143	985	807			2.3076	1.10359	0.583531		0.277116	0.258615	0.0317227		0.730455	0.801057	0.67369
	4839	1338	732		-8	277	646		1896	985	493			1.6494	1.08814	0.61108		-0.00272685	0.225272	0.539286		0.646263	0.801057	0.411561
	3771	1336	284		757	498	57		2329	1044	696			1.28537	1.08651	0.237086		0.258028	0.405001	0.0475841		0.793854	0.849039	0.581027
	1762	1951	316		786	307	-24		2480	323	451			0.600589	1.58666	0.263799		0.267913	0.249669	-0.0200354		0.845323	0.262681	0.376499
	1559	1993	400		572	34	-64		1147	732	1184			0.531395	1.62082	0.333923		0.19497	0.0276507	-0.0534277		0.390962	0.595303	0.988413
	2690	924	614		-228	480	237		2540	1068	1131			0.916903	0.751448	0.512572		-0.0777152	0.390363	0.19785		0.865775	0.868557	0.944168
	4800	616	478		740	564	491		1896	1092	1257			1.63611	0.500965	0.399038		0.252234	0.458676	0.409891		0.646263	0.888075	1.04935
	4118	786	472		836	223	321		2312	679	838			1.40365	0.639219	0.39403		0.284956	0.181356	0.267973		0.78806	0.5522	0.699569
	2649	1632	549		2331	-81	136		3094	2744	580			0.902928	1.32723	0.45831		0.794536	-0.0658737	0.113534		1.05461	2.23157	0.484189
	3219	852	330		354	921	173		1366	862	964			1.09722	0.692894	0.275487		0.120663	0.749008	0.144422		0.46561	0.701026	0.804755
	2373	1998	432		1199	779	448		4509	1303	762			0.808852	1.62488	0.360637		0.408687	0.633526	0.373994		1.53692	1.05967	0.636124
	5210	3050	1129		72	353	410		1424	687	1527			1.77586	2.48043	0.942499		0.0245416	0.287079	0.342271		0.485379	0.558706	1.27475
	3467	724	912		243	903	262		3695	937	1722			1.18175	0.588797	0.761345		0.0828281	0.73437	0.21872		1.25946	0.76202	1.43754
	1776	684	1445		501	303	-79		2236	1433	-22			0.605361	0.556267	1.2063		0.170769	0.246416	-0.0659499		0.762155	1.16539	-0.0183658
	3316	869	1361		515	-26	188		838	1666	700			1.13028	0.706719	1.13617		0.175541	-0.0211446	0.156944		0.285638	1.35488	0.584366
	4533	165	1276		-82	-83	196		1671	1738	519			1.5451	0.134187	1.06522		-0.0279502	-0.0675002	0.163622		0.569571	1.41344	0.433266
	2873	1609	1491		266	32	261		2048	1143	1392			0.97928	1.30853	1.2447		0.0906678	0.0260242	0.217885		0.698074	0.929551	1.16205
	3521	1205	1230		83	272	-61		4081	1322	693			1.20015	0.979973	1.02681		0.0282911	0.221205	-0.0509233		1.39103	1.07512	0.578522
	3004	15	974		61	120	243		2060	2471	1170			1.02393	0.0121988	0.813103		0.0207922	0.0975906	0.202858		0.702164	2.00955	0.976726
	2621	1170	1251		253	-116	41		2426	970	1477			0.893384	0.951509	1.04435		0.0862366	-0.0943376	0.0342271		0.826917	0.788858	1.23301
	2779	1013	1216		72	-140	-53		2241	1727	1755			0.947239	0.823828	1.01513		0.0245416	-0.113856	-0.0442448		0.763859	1.40449	1.46509
	3377	1220	1056		522	26	63		1542	999	1118			1.15107	0.992172	0.881558		0.177927	0.0211446	0.0525929		0.5256	0.812442	0.933316
	2302	971	1249		205	222	-213		3449	2063	1747			0.784651	0.789671	1.04268		0.0698755	0.180543	-0.177814		1.17561	1.67775	1.45841
	2202	1746	1404		333	236	-70		6884	1139	2190			0.750565	1.41994	1.17207		0.113505	0.191928	-0.0584366		2.34645	0.926298	1.82823
	2919	2563	1100		205	140	15		1678	1611	1056			0.994959	2.08437	0.918289		0.0698755	0.113856	0.0125221		0.571957	1.31015	0.881558
	2962	1063	1936		155	126	279		2729	544	1051			1.00962	0.86449	1.61619		0.0528327	0.10247	0.232912		0.930197	0.442411	0.877384
	1711	903	1753		33	595	289		2469	1356	874			0.583205	0.73437	1.46342		0.0112483	0.483887	0.24126		0.841574	1.10277	0.729623
	3362	974	956		311	142	-203		1286	716	1273			1.14596	0.792111	0.798077		0.106006	0.115482	-0.169466		0.438341	0.582291	1.06271
	3465	726	1108		-61	-55	121		2385	1266	1061			1.18107	0.590423	0.924968		-0.0207922	-0.044729	0.101012		0.812942	1.02958	0.885732
	2457	1638	1626		520	224	359		902	2345	86			0.837484	1.33211	1.3574		0.177245	0.182169	0.299696		0.307452	1.90708	0.0717935
	3744	709	1168		282	224	-35		1099	1180	2822			1.27617	0.576598	0.975056		0.0961215	0.182169	-0.0292183		0.374601	0.959641	2.35583
	2981	1344	1586		-83	75	232		2777	1507	234			1.01609	1.09302	1.32401		-0.0282911	0.0609942	0.193676		0.946558	1.22558	0.195345
	2118	1004	1114		426	342	0		2530	826	2586			0.721933	0.816508	0.929977		0.145205	0.278133	0		0.862366	0.671749	2.15881
	2748	1667	1434		262	719	12		2176	648	674			0.936673	1.3557	1.19712		0.0893043	0.584731	0.0100177		0.741703	0.526989	0.562661
	2277	700	1276		-122	356	-74		1933	1550	701			0.77613	0.569279	1.06522		-0.0415845	0.289519	-0.0617758		0.658875	1.26055	0.585201
	4958	1575	1090		-71	751	221		3901	795	2128			1.68997	1.28088	0.909941		-0.0242008	0.610755	0.184493		1.32968	0.646538	1.77647
	3741	1166	1186		1806	695	60		2212	3424	2281			1.27514	0.948256	0.990083		0.615586	0.565212	0.0500885		0.753974	2.78459	1.9042
	2710	1497	1078		305	322	242		3573	3378	2067			0.92372	1.21744	0.899923		0.103961	0.261868	0.202024		1.21788	2.74718	1.72555
	3643	821	2165		313	504	127		4297	330	1008			1.24174	0.667683	1.80736		0.106688	0.409881	0.106021		1.46466	0.268374	0.841487
	2633	1073	3078		58	461	-142		3443	1432	3930			0.897474	0.872623	2.56954		0.0197697	0.374911	-0.118543		1.17357	1.16458	3.2808
	2622	713	1878		-84	190	-98		2597	648	957			0.893725	0.579851	1.56777		-0.0286319	0.154519	-0.0818112		0.885204	0.526989	0.798912
	3850	1689	1148		-53	386	88		4714	1641	2492			1.3123	1.37359	0.95836		-0.0180654	0.313917	0.0734631		1.6068	1.33455	2.08034
	3815	830	611		25	137	141		3628	884	344			1.30037	0.675002	0.510068		0.00852141	0.111416	0.117708		1.23663	0.718918	0.287174
	1785	857	1410		342	26	102		3328	1698	1122			0.608428	0.69696	1.17708		0.116573	0.0211446	0.0851505		1.13437	1.38091	0.936655
	3425	1030	2225		348	241	-92		2846	645	1888			1.16743	0.837653	1.85745		0.118618	0.195995	-0.0768024		0.970077	0.52455	1.57612
	1948	1097	1428		235	392	73		4063	2950	1159			0.663988	0.892141	1.19211		0.0801012	0.318796	0.060941		1.3849	2.3991	0.967543
	2793	1595	1651		451	202	478		2594	1517	982			0.952011	1.29714	1.37827		0.153726	0.164278	0.399038		0.884181	1.23371	0.819782
	3048	914	1184		126	94	47		4946	1621	2868			1.03893	0.743315	0.988413		0.0429479	0.076446	0.039236		1.68587	1.31829	2.39423
	3854	1285	913		499	300	201		5408	319	2477			1.31366	1.04503	0.76218		0.170087	0.243977	0.167796		1.84335	0.259428	2.06782
	1977	426	533		156	619	332		2587	912	1650			0.673873	0.346447	0.444953		0.0531736	0.503405	0.277156		0.881795	0.741689	1.37743
	2493	1515	833		-13	396	-150		2695	1288	1030			0.849755	1.23208	0.695395		-0.00443113	0.322049	-0.125221		0.918608	1.04747	0.859853
	4646	1044	749		1640	-13	71		2604	888	1296			1.58362	0.849039	0.625271		0.559004	-0.0105723	0.0592714		0.88759	0.722171	1.08191
	3243	670	2360		24	155	-24		1057	2227	882			1.1054	0.544881	1.97015		0.00818055	0.126055	-0.0200354		0.360285	1.81112	0.736301
	2941	1059	1564		998	415	14		3939	1579	936			1.00246	0.861237	1.30564		0.340175	0.337501	0.0116873		1.34263	1.28413	0.781381
	4626	1102	3820		-140	299	322		5199	756	773			1.5768	0.896207	3.18897		-0.0477199	0.243163	0.268808		1.77211	0.614821	0.645307
	3242	903	1324		371	58	168		1184	1067	2942			1.10506	0.73437	1.10529		0.126458	0.0471688	0.140248		0.403574	0.867743	2.45601
	2931	1391	2074		213	311	199		1025	1289	2243			0.99905	1.13124	1.73139		0.0726024	0.252922	0.166127		0.349378	1.04829	1.87248
	2418	972	2328		488	-97	101		2138	456	862			0.82419	0.790484	1.94343		0.166338	-0.0788858	0.0843156		0.728751	0.370844	0.719605
	2533	713	2581		1734	420	-24		1015	978	1306			0.863389	0.579851	2.15464		0.591045	0.341567	-0.0200354		0.345969	0.795364	1.09026
	3252	1576	1609		106	308	42		5498	1540	547			1.10846	1.28169	1.34321		0.0361308	0.250483	0.035062		1.87403	1.25241	0.45664
	3853	1154	1871		369	149	-28		2879	690	1863			1.31332	0.938497	1.56193		0.125776	0.121175	-0.0233746		0.981325	0.561146	1.55525
	3275	1012	1608		-68	273	-15		1933	1850	2083			1.1163	0.823014	1.34237		-0.0231782	0.222019	-0.0125221		0.658875	1.50452	1.73891
	3419	1209	2248		176	76	261		3210	1076	2307			1.16539	0.983226	1.87665		0.0599907	0.0618074	0.217885		1.09415	0.875063	1.9259
	3667	1213	3510		269	858	16		5050	1371	4696			1.24992	0.986479	2.93018		0.0916903	0.697773	0.0133569		1.72132	1.11497	3.92026
	3462	1118	1885		1283	146	-97		1900	1190	1566			1.18004	0.909219	1.57361		0.437319	0.118735	-0.0809764		0.647627	0.967774	1.30731
	2502	1264	1559		-131	-9	129		1700	221	1176			0.852822	1.02795	1.30147		-0.0446522	-0.0073193	0.10769		0.579456	0.179729	0.981735
	2725	1196	1844		-209	431	57		2230	1412	1513			0.928833	0.972653	1.53939		-0.071239	0.350513	0.0475841		0.760109	1.14832	1.26307
	2900	931	1547		-93	143	-72		5816	3473	535			0.988483	0.757141	1.29145		-0.0316996	0.116296	-0.0601062		1.98242	2.82444	0.446622
	3430	869	1160		-118	171	5		1504	1405	803			1.16914	0.706719	0.968378		-0.040221	0.139067	0.00417404		0.512648	1.14262	0.670351
	3766	689	1683		179	114	250		8230	1958	1535			1.28366	0.560333	1.40498		0.0610133	0.0927111	0.208702		2.80525	1.59235	1.28143
	3797	1077	1488		832	171	154		3218	3737	1100			1.29423	0.875876	1.24219		0.283592	0.139067	0.12856		1.09688	3.03914	0.918289
	4286	1092	2517		894	-105	-44		2701	1440	1248			1.46091	0.888075	2.10121		0.304725	-0.0853918	-0.0367316		0.920653	1.17109	1.04184
	2150	872	2197		2312	-75	129		2275	1100	2691			0.732841	0.709159	1.83407		0.78806	-0.0609942	0.10769		0.775448	0.894581	2.24647
	3401	715	1602		4918	554	336		3119	1682	1774			1.15925	0.581478	1.33736		1.67633	0.450543	0.280496		1.06313	1.3679	1.48095
	2761	1032	1339		1341	-63	58		3014	982	2646			0.941104	0.83928	1.11781		0.457088	-0.0512351	0.0484189		1.02734	0.798617	2.2089
	5284	809	1980		681	210	477		3447	1870	2206			1.80108	0.657924	1.65292		0.232123	0.170784	0.398204		1.17493	1.52079	1.84159
	2593	775	1651		290	278	160		1735		2740			0.88384	0.630273	1.37827		0.0988483	0.226085	0.133569		0.591386		2.28737
	1477	1110	557		-301	358	266		2516		1711			0.503445	0.902713	0.464988		-0.102598	0.291145	0.222059		0.857594		1.42836
	4165	1217	2140		111	469	-72		4814		1868			1.41967	0.989732	1.78649		0.037835	0.381417	-0.0601062		1.64088		1.55942
	4535	1037	1215		50	352	470		2994		204			1.54578	0.843346	1.01429		0.0170428	0.286266	0.39236		1.02052		0.170301
	3696	1213	699		152	277	99		3070		2344			1.2598	0.986479	0.583531		0.0518101	0.225272	0.082646		1.04643		1.95679
	3699	1115	3354		604	269	13		3945		2438			1.26083	0.90678	2.79995		0.205877	0.218766	0.0108525		1.34468		2.03526
	2507	792	1740		569	640	216		4029		2389			0.854527	0.644098	1.45257		0.193947	0.520483	0.180319		1.37331		1.99436
	3747	868	1357		-303	295	540		2072		1552			1.27719	0.705906	1.13283		-0.103279	0.23991	0.450797		0.706254		1.29562
	3668	874	1489		1001	439	149		3336		1323			1.25026	0.710785	1.24303		0.341197	0.357019	0.124386		1.1371		1.10445
	2907	1084	1955		-43	363	-152		3707		2181			0.990869	0.881569	1.63205		-0.0146568	0.295212	-0.126891		1.26355		1.82072
	3087	1492	501		120	63	-106		3736		1091			1.05222	1.21338	0.418239		0.0409027	0.0512351	-0.0884897		1.27344		0.910776
	3400	2062	1624		121	357	62		3842		1909			1.15891	1.67693	1.35573		0.0412436	0.290332	0.0517581		1.30957		1.59365
	4135	1066	2247		1248	463	-92		2634		2059			1.40944	0.86693	1.87581		0.425389	0.376537	-0.0768024		0.897815		1.71887
	4301	1319	2146		17	290	-170		2643		1562			1.46602	1.07268	1.7915		0.00579456	0.235844	-0.141917		0.900883		1.30397
	2236	570	1827		132	-42	175		1985		837			0.762155	0.463556	1.52519		0.044993	-0.0341567	0.146091		0.6766		0.698735
	2382	509	2287		634	254	552		2066		1308			0.81192	0.413947	1.90921		0.216103	0.206567	0.460814		0.704209		1.09193
	2580	617	1912		43	332	23		530		1775			0.879409	0.501779	1.59615		0.0146568	0.270001	0.0192006		0.180654		1.48178
	3258	1645	1733		-84	735	-157		2148		1961			1.11051	1.33781	1.44672		-0.0286319	0.597743	-0.131065		0.732159		1.63706
	2390	893	1437		-360	588	46		1550		1452			0.814646	0.726237	1.19962		-0.122708	0.478194	0.0384012		0.528327		1.21214
	3319	928	1316		351	330	46		4352		1465			1.1313	0.754701	1.09861		0.119641	0.268374	0.0384012		1.48341		1.22299
	2655	871	2476		523	-187	120		2298		1689			0.904973	0.708345	2.06699		0.178268	-0.152079	0.100177		0.783288		1.40999
	2972	1345	1224		113	142	422		2526		1632			1.01302	1.09383	1.02181		0.0385168	0.115482	0.352289		0.861003		1.36241
	2687	731	1453		-184	537	154		2039		1400			0.915881	0.59449	1.21298		-0.0627175	0.436718	0.12856		0.695006		1.16873
	2690	727	1309		-21	527	148		2282		920			0.916903	0.591237	1.09276		-0.00715798	0.428586	0.123552		0.777834		0.768024
	7715	994	1726		127	580	422		553		823			2.62971	0.808376	1.44088		0.0432887	0.471688	0.352289		0.188493		0.687047
	2703	303	1164		-592	235	-57		2439		1534			0.921334	0.246416	0.971717		-0.201787	0.191115	-0.0475841		0.831348		1.2806
	3681	933	722		471	133	139		2733		1226			1.25469	0.758767	0.602732		0.160543	0.108163	0.116038		0.93156		1.02348
	2442	1215	2546		1159	201	235		1337		1592			0.832371	0.988105	2.12542		0.395052	0.163464	0.19618		0.455725		1.32901
	3286	998	1594		579	216	-44		4227		1895			1.12005	0.811629	1.33068		0.197356	0.175663	-0.0367316		1.4408		1.58196
	3191	947	1929		-548	286	137		1583		1973			1.08767	0.770153	1.61035		-0.186789	0.232591	0.114369		0.539575		1.64708
	4118	1756	1239		306	246	106		6098		1322			1.40365	1.42808	1.03433		0.104302	0.200061	0.0884897		2.07854		1.10362
	3558	1003	597		303	114	242		4691		1834			1.21277	0.815695	0.498381		0.103279	0.0927111	0.202024		1.59896		1.53104
	6309	985	1630		430	426	-35		2616		1345			2.15046	0.801057	1.36074		0.146568	0.346447	-0.0292183		0.89168		1.12282
	2147	848	1503		71	340	35		2537		1300			0.731818	0.689641	1.25472		0.0242008	0.276507	0.0292183		0.864752		1.08525
	3120	717	1488		-620	656	199		1597		1784			1.06347	0.583104	1.24219		-0.211331	0.533496	0.166127		0.544347		1.4893
	2678	1037	1842		323	341	123		3574		1874			0.912813	0.843346	1.53772		0.110097	0.27732	0.102681		1.21822		1.56443
	2181	887	1505		281	454	68		2480		2459			0.743407	0.721357	1.25639		0.0957806	0.369218	0.056767		0.845323		2.05279
	4120	602	1166		-164	371	109		2584		2828			1.40433	0.48958	0.973387		-0.0559004	0.301718	0.0909941		0.880772		2.36084
	3388	1122	1390		144	1116	77		5295		1407			1.15482	0.912472	1.16038		0.0490833	0.907593	0.0642802		1.80483		1.17458
	3128	926	3240		195	863	-229		4162		821			1.0662	0.753074	2.70478		0.066467	0.701839	-0.191171		1.41864		0.685378
	6082	989	1496		-102	781	323		2896		1326			2.07309	0.80431	1.24887		-0.0347673	0.635152	0.269643		0.98712		1.10696
	2612	946	2661		-117	444	-44		83		3035			0.890316	0.76934	2.22143		-0.0398802	0.361085	-0.0367316		0.0282911		2.53364
	3366	1366	1173		-34	-47	452		2683		1619			1.14732	1.11091	0.97923		-0.0115891	-0.038223	0.377333		0.914517		1.35155
	3338	592	1628		58	-154	12		4167		3152			1.13778	0.481447	1.35907		0.0197697	-0.125241	0.0100177		1.42035		2.63132
	3001	1042	1220		-158	-181	297		1225		1980			1.02291	0.847412	1.01847		-0.0538553	-0.147199	0.247938		0.417549		1.65292
	4230	1372	966		-149	458	185		3303		2064			1.44182	1.11579	0.806425		-0.0507876	0.372471	0.15444		1.12585		1.72304
	3041	1021	1279		-448	-41	391		5245		1378			1.03654	0.830334	1.06772		-0.152704	-0.0333435	0.32641		1.78779		1.15037
	3089	504	1297		-146	116	390		3055		2750			1.0529	0.409881	1.08275		-0.049765	0.0943376	0.325575		1.04132		2.29572
	2692	947	1639		16	303	313		1227		932			0.917585	0.770153	1.36825		0.0054537	0.246416	0.261295		0.418231		0.778041
	3076	1153	1822		-43	278	-31		1942		1775			1.04847	0.937683	1.52102		-0.0146568	0.226085	-0.0258791		0.661943		1.48178
	2469	1301	-39		-3	94	5		5758		880			0.841574	1.05805	-0.0325575		-0.00102257	0.076446	0.00417404		1.96265		0.734631
	-1556	1009	224		203	159	223		5775		1836			-0.530372	0.820575	0.186997		0.0691938	0.129308	0.186162		1.96844		1.53271
	1397	475	2086		298	-17	-14		5429		1088			0.476176	0.386296	1.74141		0.101575	-0.0138253	-0.0116873		1.85051		0.908272
	2718	1511	292		103	351	-41		945		1482			0.926447	1.22883	0.243764		0.0351082	0.285453	-0.0342271		0.322109		1.23719
	2424	1082	2144		504	1423	228		2697		70			0.826235	0.879942	1.78983		0.171792	1.15726	0.190336		0.919289		0.0584366
	3208	1484	1931		573	480	-46		969		558			1.09347	1.20687	1.61201		0.195311	0.390363	-0.0384012		0.33029		0.465823
	3248	1067	2258		184	320	335		3367		1127			1.1071	0.867743	1.885		0.0627175	0.260242	0.279661		1.14766		0.940829
	2769	1785	2072		417	688	857		1071		1768			0.943831	1.45166	1.72972		0.142137	0.55952	0.715431		0.365057		1.47594
	3623	1526	1261		177	-223	-106		3631		3085			1.23492	1.24103	1.05269		0.0603316	-0.181356	-0.0884897		1.23765		2.57538
	1785	1311	1198		40	265	-13		943		2581			0.608428	1.06618	1.0001		0.0136342	0.215513	-0.0108525		0.321427		2.15464
	2268	1323	1247		-457	267	45		2196		3638			0.773062	1.07594	1.04101		-0.155771	0.217139	0.0375664		0.74852		3.03703
	2389	1597	1083		157	622	121		726		2049			0.814306	1.29877	0.904097		0.0535144	0.505845	0.101012		0.247462		1.71052
	1528	980	1238		-56	532	18		1079		594			0.520828	0.79699	1.03349		-0.0190879	0.432652	0.0150266		0.367784		0.495876
	2253	1004	1138		438	436	426		3671		598			0.767949	0.816508	0.950012		0.149295	0.354579	0.355628		1.25128		0.499215
	2287	2392	2026		501	128	486		2213		1634			0.779538	1.94531	1.69132		0.170769	0.104097	0.405717		0.754315		1.36408
	3047	744	560		109	563	-18		4316		2308			1.03859	0.605062	0.467493		0.0371533	0.457863	-0.0150266		1.47114		1.92674
	2798	1394	1975		67	149	148		2286		2802			0.953716	1.13368	1.64875		0.0228374	0.121175	0.123552		0.779197		2.33913
	2934	988	1552		167	398	458		4316		1735			1.00007	0.803496	1.29562		0.056923	0.323676	0.382342		1.47114		1.44839
	3015	641	1216		6	701	256		3283		1267			1.02768	0.521297	1.01513		0.00204514	0.570092	0.213711		1.11903		1.0577
	4336	1042	436		41	289	-72		1710		2542			1.47795	0.847412	0.363976		0.0139751	0.235031	-0.0601062		0.582864		2.12208
	2675	1024	1404		419	201	262		871		1414			0.91179	0.832773	1.17207		0.142819	0.163464	0.21872		0.296886		1.18042
	2868	967	1725		-28	188	-79		1852		1862			0.977576	0.786418	1.44004		-0.00954397	0.152892	-0.0659499		0.631266		1.55441
	5081	906	1053		82	331	188		2075		1026			1.73189	0.736809	0.879053		0.0279502	0.269188	0.156944		0.707277		0.856513
	4553	909	1350		124	425	196		2140		2214			1.55192	0.739249	1.12699		0.0422662	0.345634	0.163622		0.729432		1.84827
	1677	957	1573		106	606	261		1905		1333			0.571616	0.778285	1.31315		0.0361308	0.492833	0.217885		0.649331		1.1128
	2681	1150	1324		362	551	-61		3432					0.913836	0.935244	1.10529		0.12339	0.448104	-0.0509233		1.16982
	3467	821	1665		49	526	243		2628					1.18175	0.667683	1.38996		0.016702	0.427772	0.202858		0.89577
	2036	1279	1297		188	438	41		4973					0.693983	1.04015	1.08275		0.064081	0.356206	0.0342271		1.69508
	2168	834	1217		207	804	-53		1847					0.738976	0.678255	1.01596		0.0705572	0.653857	-0.0442448		0.629561
	2562	891	1241		10	1100	63		1964					0.873274	0.724611	1.036		0.00340856	0.894581	0.0525929		0.669442
	2471	1187	2821		240	1090	-213		3296					0.842256	0.965334	2.35499		0.0818055	0.886448	-0.177814		1.12346
	3430	1620	712		-82	1180	-70		2704					1.16914	1.31747	0.594384		-0.0279502	0.959641	-0.0584366		0.921675
	2384	1427	1015		1016	550	15		5375					0.812601	1.16052	0.847331		0.34631	0.44729	0.0125221		1.8321
	2297	1078	1461		236	32	279		2098					0.782947	0.876689	1.21966		0.0804421	0.0260242	0.232912		0.715116
	2981	1153	1537		194	82	289		2103					1.01609	0.937683	1.2831		0.0661261	0.0666869	0.24126		0.716821
	1927	1294	2626		184	384	-203		1912					0.65683	1.05235	2.19221		0.0627175	0.31229	-0.169466		0.651717
	3542	1029	1670		244	341	121		2799					1.20731	0.83684	1.39413		0.0831689	0.27732	0.101012		0.954057
	2410	662	1257		0	-101	359		2042					0.821463	0.538375	1.04935		0	-0.0821388	0.299696		0.696028
	2018	1073	1540		663	837	-35		340					0.687848	0.872623	1.2856		0.225988	0.680695	-0.0292183		0.115891
	3270	1093	1839		622	552	232		2257					1.1146	0.888888	1.53521		0.212013	0.448917	0.193676		0.769312
	3359	883	1470		60	166	0		885					1.14494	0.718104	1.22717		0.0204514	0.135	0		0.301658
	3212	1853	510		465	-137	12		3510					1.09483	1.50696	0.425752		0.158498	-0.111416	0.0100177		1.19641
	3251	1784	1752		55	1017	-74		2334					1.10812	1.45085	1.46258		0.0187471	0.827081	-0.0617758		0.795558
	3002	1494	1648		672	337	221		1153					1.02325	1.215	1.37576		0.229055	0.274067	0.184493		0.393007
	1580	1232	1093		1561	698	60		3795					0.538553	1.00193	0.912446		0.532077	0.567652	0.0500885		1.29355
	2529	1182	2382		-84	557	242		1256					0.862025	0.961268	1.98851		-0.0286319	0.452983	0.202024		0.428115
	2433	1135	1532		131	248	127		1933					0.829303	0.923045	1.27893		0.0446522	0.201687	0.106021		0.658875
	3003	1026	1513		167	117	-142		2620					1.02359	0.8344	1.26307		0.056923	0.0951509	-0.118543		0.893043
	2637	1763	1602		-22	630	-98		3172					0.898838	1.43377	1.33736		-0.00749884	0.512351	-0.0818112		1.0812
	1928	1324	2171		35	494	88		2425					0.657171	1.07675	1.81237		0.01193	0.401748	0.0734631		0.826576
	2085	719	855		56	486	141		1392					0.710685	0.584731	0.713761		0.0190879	0.395242	0.117708		0.474472
	3212	905	861		228	518	102		4810					1.09483	0.735996	0.71877		0.0777152	0.421266	0.0851505		1.63952
	2009	1376	1580		616	203	-92		1591					0.68478	1.11904	1.319		0.209967	0.165091	-0.0768024		0.542302
	1155	1823	1703		314	362	73		1293					0.393689	1.48256	1.42168		0.107029	0.294398	0.060941		0.440727
	1617	660	2002		504	239	478		1766					0.551165	0.536749	1.67129		0.171792	0.194368	0.399038		0.601952
	1449	1108	1717		196	680	47		1806					0.493901	0.901087	1.43337		0.0668078	0.553014	0.039236		0.615586
	2269	1712	2233		199	464	201		2518					0.773403	1.39229	1.86413		0.0678304	0.37735	0.167796		0.858276
	3912	1761	1918		320	365	332		763					1.33343	1.43214	1.60116		0.109074	0.296838	0.277156		0.260073
	2071	1313	1431		179	305	-150		3419					0.705913	1.0678	1.19461		0.0610133	0.248043	-0.125221		1.16539
	2182	1711	1776		418	440	71		2901					0.743748	1.39148	1.48262		0.142478	0.357832	0.0592714		0.988824
	1849	2832	2957		259	71	-24		2066					0.630243	2.30314	2.46853		0.0882818	0.0577411	-0.0200354		0.704209
	2472	1029	2210		118		14		1607					0.842597	0.83684	1.84493		0.040221		0.0116873		0.547756
	1329	1116	1618		530		322		2560					0.452998	0.907593	1.35072		0.180654		0.268808		0.872592
	2703	1573	1867		239		168		2326					0.921334	1.27925	1.55859		0.0814646		0.140248		0.792832
	2319	1806	1844		1185		199		2815					0.790446	1.46874	1.53939		0.403915		0.166127		0.95951
	3037	1185	1636		433		101		2633					1.03518	0.963708	1.36575		0.147591		0.0843156		0.897474
	2174	2877	1078		4		-24		2519					0.741021	2.33974	0.899923		0.00136342		-0.0200354		0.858617
	1236	1156	1539		238		42		2607					0.421298	0.940123	1.28477		0.0811238		0.035062		0.888612
	2350	2495	858		213		-28		3081					0.801012	2.02907	0.716266		0.0726024		-0.0233746		1.05018
	2294	2338	1138		-3		-15		9833					0.781924	1.90139	0.950012		-0.00102257		-0.0125221		3.35164
	3125	1261	1188		748		261		7616					1.06518	1.02551	0.991752		0.25496		0.217885		2.59596
	2872	2230	1029		-57		16		3910					0.978939	1.81356	0.859018		-0.0194288		0.0133569		1.33275
	2724	1213	3023		26		-97		7048					0.928492	0.986479	2.52363		0.00886226		-0.0809764		2.40235
	1881	1626	1130		334		129		8332					0.641151	1.32235	0.943333		0.113846		0.10769		2.84001
	2928	1933	2497		-102		57		2576					0.998027	1.57202	2.08452		-0.0347673		0.0475841		0.878046
	2793	1256	1257		52		-72		2606					0.952011	1.02145	1.04935		0.0177245		-0.0601062		0.888271
	884	1698	1458		-26		5		1501					0.301317	1.38091	1.21715		-0.00886226		0.00417404		0.511625
	2184	1466	1356		1071		250		3826					0.74443	1.19223	1.132		0.365057		0.208702		1.30412
	1840	1240	814		142		154		1768					0.627175	1.00844	0.679534		0.0484016		0.12856		0.602634
	1563	1406	1337		305		-44		2272					0.532758	1.14344	1.11614		0.103961		-0.0367316		0.774425
	2077	1457	1383		1077		129		2404					0.707958	1.18491	1.15454		0.367102		0.10769		0.819418
	2958	1697	753		348		336		943					1.00825	1.38009	0.628611		0.118618		0.280496		0.321427
	2064	1089	999		710		58		6448					0.703527	0.885635	0.833974		0.242008		0.0484189		2.19784
	884	1333	542		93		477		2578					0.301317	1.08407	0.452466		0.0316996		0.398204		0.878727
	2095	1585	672		385		160		2620					0.714094	1.28901	0.560991		0.13123		0.133569		0.893043
	2551	1407	768		156		266		3390					0.869524	1.14425	0.641133		0.0531736		0.222059		1.1555
	2382	957	650		823		-72		2111					0.81192	0.778285	0.542625		0.280525		-0.0601062		0.719547
	2874	1211	500		21		470		2002					0.979621	0.984852	0.417404		0.00715798		0.39236		0.682394
	2272	816	963		-515		99		1807					0.774425	0.663616	0.80392		-0.175541		0.082646		0.615927
	2207	1209	780		665		13		2601					0.75227	0.983226	0.651151		0.226669		0.0108525		0.886567
	1697	2089	1408		14		216		1877					0.578433	1.69889	1.17541		0.00477199		0.180319		0.639787
	3513	1213	1285		534		540		4679					1.19743	0.986479	1.07273		0.182017		0.450797		1.59487
	1783	1396	1960		966		149		2513					0.607747	1.1353	1.63622		0.329267		0.124386		0.856572
	622	614	1900		-6		-152		4538					0.212013	0.499339	1.58614		-0.00204514		-0.126891		1.54681
	700	1288	1819		-29		-106		5626					0.238599	1.04747	1.51852		-0.00988483		-0.0884897		1.91766
	4615	2375	1139		686		62		1937					1.57305	1.93148	0.950847		0.233827		0.0517581		0.660239
	2762	1817	647		105		-92		5410					0.941445	1.47768	0.540121		0.0357899		-0.0768024		1.84403
	3183	1093	1595		466		-170		2472					1.08495	0.888888	1.33152		0.158839		-0.141917		0.842597
	3374	1852	883		249		175		2690					1.15005	1.50615	0.737136		0.0848732		0.146091		0.916903
	4399	1087	1704		10		552		498					1.49943	0.884009	1.42251		0.00340856		0.460814		0.169746
	3839	2279	170		695		23		4009					1.30855	1.85341	0.141917		0.236895		0.0192006		1.36649
	3116	1378	1333		-1312		-157		1954					1.06211	1.12067	1.1128		-0.447203		-0.131065		0.666033
	4120	1376	2173		439		46		4546					1.40433	1.11904	1.81404		0.149636		0.0384012		1.54953
	2658	968	1545		77		46		2997					0.905996	0.787231	1.28978		0.0262459		0.0384012		1.02155
	4250	1131	2511		-64		120		1676					1.44864	0.919792	2.0962		-0.0218148		0.100177		0.571275
		1813	2034		84		422		1643						1.47443	1.698		0.0286319		0.352289		0.560027
		1622	1399		387		154		1719						1.3191	1.1679		0.131911		0.12856		0.585932
		1512	584		147		148		2808						1.22964	0.487528		0.0501059		0.123552		0.957124
		1118	1829		42		422		4227						0.909219	1.52686		0.014316		0.352289		1.4408
		621	1937		1364		-57		1542						0.505032	1.61702		0.464928		-0.0475841		0.5256
		1753	1762		1210		139		4087						1.42564	1.47093		0.412436		0.116038		1.39308
		1169	3127		851		235								0.950695	2.61045		0.290069		0.19618
		968	1521		55		-44								0.787231	1.26974		0.0187471		-0.0367316
		1241	2886		159		137								1.00925	2.40926		0.0541961		0.114369
		1203	1291		248		106								0.978346	1.07774		0.0845323		0.0884897
		1345	1438		266		242								1.09383	1.20045		0.0906678		0.202024
		509	3605		-290		-35								0.413947	3.00948		-0.0988483		-0.0292183
		449	1367		474		35								0.365152	1.14118		0.161566		0.0292183
		1574	1736		462		199								1.28006	1.44923		0.157476		0.166127
		1312	1414		106		123								1.06699	1.18042		0.0361308		0.102681
		232			288		68								0.188675			0.0981666		0.056767
		1726			168		109								1.40368			0.0572638		0.0909941
		1489			-937		77								1.21094			-0.319382		0.0642802
		2002			-13		-229								1.62814			-0.00443113		-0.191171
		1640			78		323								1.33374			0.0265868		0.269643
		1563			-119		-44								1.27112			-0.0405619		-0.0367316
		1503			34		452								1.22232			0.0115891		0.377333
		1748			111		12								1.42157			0.037835		0.0100177
		1553			123		297								1.26299			0.0419253		0.247938
		1785			422		185								1.45166			0.143841		0.15444
		481			198		391								0.391176			0.0674895		0.32641
		314			56		390								0.255362			0.0190879		0.325575
		750			109		313								0.609942			0.0371533		0.261295
		1472			-81		-31								1.19711			-0.0276094		-0.0258791
		1374			225		5								1.11741			0.0766927		0.00417404
		880			8		223								0.715665			0.00272685		0.186162
		1493			36		-14								1.21419			0.0122708		-0.0116873
		809			172		-41								0.657924			0.0586273		-0.0342271
		888			419		228								0.722171			0.142819		0.190336
		1030			-93		-46								0.837653			-0.0316996		-0.0384012
		1099			390		335								0.893768			0.132934		0.279661
		1252			203		857								1.0182			0.0691938		0.715431
		1179			132		-106								0.958828			0.044993		-0.0884897
		2374			1108		-13								1.93067			0.377669		-0.0108525
		947			-85		45								0.770153			-0.0289728		0.0375664
		1219			-187		121								0.991358			-0.0637401		0.101012
		877			28		18								0.713225			0.00954397		0.0150266
		960			236		426								0.780725			0.0804421		0.355628
		1272			16		486								1.03446			0.0054537		0.405717
		1502			265		-18								1.22151			0.0903269		-0.0150266
		1992			710		148								1.62			0.242008		0.123552
		1276			250		458								1.03771			0.0852141		0.382342
		1788			41		256								1.4541			0.0139751		0.213711
		539			203		-72								0.438345			0.0691938		-0.0601062
		1326			126		-14								1.07838			0.0429479		-0.0116873
		1545			-178		379								1.25648			-0.0606724		0.316392
		1030			354		-136								0.837653			0.120663		-0.113534
		1618			302		324								1.31585			0.102939		0.270478
		1511			201		460								1.22883			0.0685121		0.384012
		2171			120		196								1.76558			0.0409027		0.163622
		1270					279								1.03283					0.232912
		1059					184								0.861237					0.153605
		1574					18								1.28006					0.0150266
		1053					131								0.856358					0.10936
		732					-190								0.595303					-0.158614
		1601					-28								1.30202					-0.0233746
		957					-25								0.778285					-0.0208702
		1820					256								1.48012					0.213711
		1397					293								1.13612					0.244599
		1207					372								0.981599					0.310549
		1151					168								0.936057					0.140248
		959					5								0.779912					0.00417404
		1102					11								0.896207					0.00918289
		2009					126								1.63383					0.105186
		1529					573								1.24347					0.478345
		1648					89								1.34024					0.0742979
		1010					15								0.821388					0.0125221
		407					44								0.330995					0.0367316
		1361					100								1.10684					0.0834808
		1652					-35								1.3435					-0.0292183
		1408					192								1.14506					0.160283
		1165					34								0.947442					0.0283835
		3094					224								2.51621					0.186997
		1158					16								0.94175					0.0133569
		1406					45								1.14344					0.0375664
		1351					237								1.09871					0.19785
		1968					-157								1.60049					-0.131065
		1637					58								1.3313					0.0484189
		1474					81								1.19874					0.0676195
		408					-5								0.331808					-0.00417404
		1155					173								0.93931					0.144422
		2253					3								1.83226					0.00250443
		1637					320								1.3313					0.267139
		1698					86								1.38091					0.0717935
		958					68								0.779099					0.056767
		1382					200								1.12392					0.166962
		1241					274								1.00925					0.228737
		1805					305								1.46793					0.254617
							308													0.257121
							229													0.191171
							-88													-0.0734631
							482													0.402378
							473													0.394864
							282													0.235416
							0													0
							203													0.169466
							231													0.192841
							-79													-0.0659499
							-30													-0.0250443
							-77													-0.0642802
							75													0.0626106
							-1													-0.000834808
							503													0.419909
							158													0.1319
							14													0.0116873
							-176													-0.146926
							110													0.0918289
							-157													-0.131065
							63													0.0525929
							23													0.0192006
							788													0.657829
							111													0.0926637
							626													0.52259
							361													0.301366
							20													0.0166962
							112													0.0934985
							638													0.532608
MEAN	2933.79	1229.63	1197.88		307.471	364.581	123.075		2932.39	1084.5	1286.96			1	1	1	#DIV/0!	0.104803	0.296497	0.102744	#DIV/0!	0.999522	0.881971	1.07437

## Sheet: Figure 2c
FAM161A signal intensity
	Control Raw Data				POC1A KO Raw				POC1B KO Raw					Control Normalized				POC1A Normalized				POC1B KO Normalized
	Exp1	Exp2	Exp3		Exp1	Exp2	Exp3		Exp1	Exp2	Exp3			Exp1	Exp2	Exp3		Exp1	Exp2	Exp3		Exp1	Exp2	Exp3
	602	1117	1261		321	329	359		500	265	1512			1.1828	1.05872	0.975292		0.630695	0.311835	0.27766		0.982391	0.251174	1.16942			p-value
	330	734	1231		314	-18	934		457	439	1148			0.648378	0.695706	0.952089		0.616941	-0.0170609	0.722381		0.897905	0.416097	0.887894		Control vs POC1AKO	0.000588198
	432	1165	1271		35	574	638		220	460	533			0.848786	1.10422	0.983026		0.0687674	0.544053	0.493447		0.432252	0.436001	0.412237		Control vs POC1BKO	0.111505
	372	1026	2050		495	466	410		531	1163	154			0.730899	0.972472	1.58553		0.972567	0.441688	0.317105		1.0433	1.10232	0.119108
	241	1183	1090		299	516	417		331	545	330			0.473512	1.12128	0.843036		0.58747	0.489079	0.322519		0.650343	0.516566	0.255231
	528	1125	1154		165	378	275		456	-959	933			1.0374	1.06631	0.892535		0.324189	0.358279	0.212692		0.895941	-0.908967	0.721608
	325	887	1477		368	107	233		987	318	1099			0.638554	0.840724	1.14235		0.72304	0.101418	0.180209		1.93924	0.301409	0.849997
	261	1170	1364		385	500	542		627	499	924			0.512808	1.10896	1.05495		0.756441	0.473914	0.419198		1.23192	0.472966	0.714647
	395	970	684		327	215	211		206	356	1177			0.776089	0.919393	0.529024		0.642484	0.203783	0.163193		0.404745	0.337427	0.910324
	256	847	1683		135	166	411		378	122	1080			0.502984	0.802811	1.30168		0.265246	0.157339	0.317879		0.742688	0.115635	0.835301
	347	1349	1606		-6	456	403		491	1040	2332			0.681779	1.27862	1.24212		-0.0117887	0.43221	0.311691		0.964708	0.985741	1.80363
	643	1069	1343		342	684	337		533	2414	297			1.26335	1.01323	1.03871		0.671955	0.648315	0.260645		1.04723	2.28806	0.229708
	385	1766	1453		267	491	170		459	1391	2766			0.756441	1.67386	1.12379		0.524597	0.465384	0.131483		0.901835	1.31843	2.1393
	609	973	2048		17	-32	1601		551	666	210			1.19655	0.922237	1.58398		0.0334013	-0.0303305	1.23826		1.08259	0.631254	0.16242
	505	813	957		172	-38	738		584	684	599			0.992215	0.770584	0.74017		0.337942	-0.0360175	0.570789		1.14743	0.648315	0.463283
	344	1423	815		492	341	732		367	437	681			0.675885	1.34876	0.630343		0.966673	0.323209	0.566149		0.721075	0.414201	0.526704
	791	843	885		716	1372	394		611	948	1202			1.55414	0.799019	0.684483		1.40678	1.30042	0.30473		1.20048	0.898541	0.92966
	525	603	1144		319	602	166		504	1697	120			1.03151	0.57154	0.884801		0.626765	0.570593	0.128389		0.99025	1.60846	0.0928113
	742	1080	1262		370	900	391		652	517	313			1.45787	1.02365	0.976065		0.726969	0.853045	0.30241		1.28104	0.490027	0.242083
	441	1849	1346		266	667	637		15	665	170			0.866469	1.75253	1.04103		0.522632	0.632201	0.492673		0.0294717	0.630306	0.131483
	604	659	1117		543	372	233		231	855	1170			1.18673	0.624619	0.863918		1.06688	0.352592	0.180209		0.453865	0.810393	0.90491
	604	1870	484		800	346	803		561	601	193			1.18673	1.77244	0.374339		1.57183	0.327949	0.621062		1.10224	0.569645	0.149271
	475	700	810		186	982	388		711	845	368			0.933271	0.66348	0.626476		0.365449	0.930767	0.30009		1.39696	0.800915	0.284621
	295	854	2263		405	588	201		379	516	1153			0.579611	0.809445	1.75027		0.795737	0.557323	0.155459		0.744652	0.489079	0.891762
	511	1891	1688		138	307	346		301	723	1206			1.004	1.79234	1.30555		0.27114	0.290983	0.267606		0.591399	0.68528	0.932753
	630	1149	1107		-12	369	277		292	1053	834			1.23781	1.08905	0.856184		-0.0235774	0.349749	0.214239		0.573716	0.998063	0.645038
	461	2074	3032		315	197	668		390	359	1770			0.905764	1.9658	2.34503		0.618906	0.186722	0.516649		0.766265	0.34027	1.36897
	633	470	2101		363	-69	218		383	515	360			1.24371	0.445479	1.62497		0.713216	-0.0654001	0.168607		0.752511	0.488132	0.278434
	485	785	1544		210	-83	268		576	713	254			0.952919	0.744045	1.19417		0.412604	-0.0786697	0.207278		1.13171	0.675802	0.196451
	465	1737	1127		309	-41	1599		604	431	52			0.913624	1.64638	0.871652		0.607118	-0.038861	1.23671		1.18673	0.408514	0.0402182
	421	1766	2134		291	622	91		251	1304	1247			0.827173	1.67386	1.65049		0.571752	0.589549	0.0703819		0.49316	1.23597	0.964464
	268	1238	1643		255	566	358		632	1285	661			0.526562	1.17341	1.27074		0.501019	0.536471	0.276887		1.24174	1.21796	0.511235
	542	1648	1995		1806	428	175		711	506	1562			1.06491	1.56202	1.54299		3.5484	0.40567	0.13535		1.39696	0.479601	1.20809
	491	1407	1528		220	512	718		59	762	188			0.964708	1.33359	1.1818		0.432252	0.485288	0.555321		0.115922	0.722245	0.145404
	544	1061	1035		302	183	686		471	830	1342			1.06884	1.00565	0.800497		0.593364	0.173453	0.530571		0.925412	0.786697	1.03794
	387	1276	1792		545	339	180		209	645	468			0.760371	1.20943	1.38598		1.07081	0.321314	0.139217		0.410639	0.611349	0.361964
	489	1021	545		343	371	242		435	546	1717			0.960778	0.967733	0.421518		0.67392	0.351644	0.187169		0.85468	0.517514	1.32797
	387	1189	871		1020	228	310		395	764	-102			0.760371	1.12697	0.673655		2.00408	0.216105	0.239762		0.776089	0.724141	-0.0788896
	410	1037	2943		418	377	146		590	1056	317			0.805561	0.982898	2.2762		0.821279	0.357331	0.11292		1.15922	1.00091	0.245176
	334	985	2551		83	608	538		607	111	646			0.656237	0.933611	1.97301		0.163077	0.57628	0.416104		1.19262	0.105209	0.499634
	358	1241	2051		603	575	140		377	204	793			0.703392	1.17625	1.5863		1.18476	0.545001	0.10828		0.740723	0.193357	0.613328
	658	1259	1335		55	66	384		403	730	273			1.29283	1.19332	1.03253		0.108063	0.0625567	0.296996		0.791807	0.691915	0.211146
	683	1297	1729		434	678	378		290	798	1475			1.34195	1.22933	1.33726		0.852715	0.642628	0.292355		0.569787	0.756367	1.14081
	621	1055	462		4	718	70		196	102	605			1.22013	0.999959	0.357323		0.00785913	0.680541	0.0541399		0.385097	0.0966785	0.467923
	491	1162	1279		310	769	1617		140	268	1295			0.964708	1.10138	0.989213		0.609082	0.72888	1.25063		0.275069	0.254018	1.00159
	661	1748	1894		222	246	1315		186	877	678			1.29872	1.6568	1.46487		0.436182	0.233166	1.01706		0.365449	0.831245	0.524384
	276	1278	1067		127	270	714		880	371	618			0.54228	1.21132	0.825247		0.249527	0.255914	0.552227		1.72901	0.351644	0.477978
	442	923	1183		289	562	553		827	366	325			0.868434	0.874845	0.914964		0.567822	0.532679	0.427705		1.62487	0.346905	0.251364
	346	1492	1482		179	303	89		390	590	1502			0.679815	1.41416	1.14622		0.351696	0.287192	0.068835		0.766265	0.559219	1.16169
	702	1418	391		73	742	258		742	953	2712			1.37928	1.34402	0.30241		0.143429	0.703289	0.199544		1.45787	0.90328	2.09753
	577	1331	946		333	877	220		523	537	504			1.13368	1.26156	0.731662		0.654272	0.831245	0.170154		1.02758	0.508984	0.389807
	680	1873	749		149	300	543		440	311	776			1.33605	1.77528	0.579297		0.292752	0.284348	0.419971		0.864504	0.294775	0.60018
	360	2020	550		89	1024	762		397	684	103			0.707321	1.91461	0.425385		0.174866	0.970576	0.589352		0.780018	0.648315	0.079663
	626	975	898		188	365	462		758	345	921			1.22995	0.924133	0.694538		0.369379	0.345957	0.357323		1.4893	0.327001	0.712326
	304	1667	950		159	475	357		256	687	1210			0.597294	1.58003	0.734756		0.3124	0.450218	0.276114		0.502984	0.651158	0.935847
	611	1340	1896		145	1123	577		629	879	3165			1.20048	1.27009	1.46642		0.284893	1.06441	0.446268		1.23585	0.833141	2.4479
	405	1291	1317		84	712	310		215	934	1018			0.795737	1.22365	1.0186		0.165042	0.674854	0.239762		0.422428	0.885272	0.787349
	140	1422	1621		115	-7	205		708	1585	604			0.275069	1.34781	1.25373		0.22595	-0.0066348	0.158553		1.39107	1.50231	0.46715
	457	1768	1564		515	961	174		473	1905	133			0.897905	1.67576	1.20964		1.01186	0.910863	0.134576		0.929342	1.80561	0.102866
	666	1432	1951		148	517	383		693	939	1272			1.30854	1.35729	1.50896		0.290788	0.490027	0.296223		1.36159	0.890011	0.983799
	289	1901	1338		462	955	667		460	1378	85			0.567822	1.80182	1.03485		0.907729	0.905176	0.515876		0.9038	1.30611	0.0657413
	270	1882	3276		151	411	594		502	1320	696			0.530491	1.78381	2.53375		0.296682	0.389557	0.459416		0.98632	1.25113	0.538305
	811	1418	1396		175	400	454		810	751	83			1.59344	1.34402	1.0797		0.343837	0.379131	0.351136		1.59147	0.711819	0.0641945
	332	1038	2996		353	414	759		750	341	232			0.652308	0.983846	2.31719		0.693568	0.392401	0.587031		1.47359	0.323209	0.179435
	482	1400	1441		261	722	1155		401	941	932			0.947025	1.32696	1.11451		0.512808	0.684332	0.893308		0.787878	0.891906	0.720834
	810	1991	2425		258	501	304		375	1404	1003			1.59147	1.88713	1.87556		0.506914	0.474862	0.235122		0.736793	1.33075	0.775748
	605	1264	1951		153	760	327		180	888	2474			1.18869	1.19805	1.50896		0.300612	0.720349	0.252911		0.353661	0.841671	1.91346
	431	1222	1330		185	159	754		710	1225	958			0.846821	1.15825	1.02866		0.363485	0.150705	0.583164		1.395	1.16109	0.740943
	1003	1562	1616		12	614	193		196	345	916			1.97068	1.48051	1.24986		0.0235774	0.581967	0.149271		0.385097	0.327001	0.708459
	471	1919	2085		154	284	548		518	571	2136			0.925412	1.81888	1.6126		0.302576	0.269183	0.423838		1.01776	0.54121	1.65204
	713	922	1195		334	1210	348		1074	565	2972			1.40089	0.873898	0.924246		0.656237	1.14687	0.269153		2.11018	0.535523	2.29863
	214	1125	977		92	942	1850		462	471	375			0.420463	1.06631	0.755638		0.18076	0.892854	1.43084		0.907729	0.446427	0.290035
	600	549	1130		105	765	347		287	844	195			1.17887	0.520358	0.873973		0.206302	0.725089	0.268379		0.563892	0.799967	0.150818
	541	1435	862		-76	629	863		260	1271	45			1.06295	1.36013	0.666694		-0.149323	0.596184	0.667468		0.510843	1.20469	0.0348042
	644	1260	1339		-51	844	319		378	873	854			1.26532	1.19426	1.03562		-0.100204	0.799967	0.246723		0.742688	0.827454	0.660507
	284	718	1037		229	611	967		558	881	416			0.557998	0.680541	0.802044		0.449935	0.579123	0.747904		1.09635	0.835037	0.321746
	341	1488	2117		85	608	283		413	1948	389			0.669991	1.41037	1.63735		0.167006	0.57628	0.21888		0.811455	1.84637	0.300863
	477	1396	1449		112	192	110		1089	641	478			0.937201	1.32317	1.1207		0.220056	0.181983	0.085077		2.13965	0.607558	0.369698
	564	1062	999		320	159	1291		165	1758	1977			1.10814	1.00659	0.772654		0.62873	0.150705	0.998495		0.324189	1.66628	1.52907
	473	1452	932		280	421	714		1089	889	1089			0.929342	1.37625	0.720834		0.550139	0.399036	0.552227		2.13965	0.842619	0.842262
	462	2104	844		155	319	-16		725	1027	526			0.907729	1.99423	0.652773		0.304541	0.302357	-0.0123748		1.42447	0.97342	0.406823
	345	1780	823		6	811	283		486	644	371			0.67785	1.68713	0.636531		0.0117887	0.768689	0.21888		0.954884	0.610401	0.286941
	304	1175	1704		80	542	90		656	1030	930			0.597294	1.1137	1.31792		0.157183	0.513723	0.0696084		1.2889	0.976263	0.719287
	469	1336	2105		214	162	315		652	811	585			0.921483	1.2663	1.62806		0.420463	0.153548	0.24363		1.28104	0.768689	0.452455
	381	1340	826		180	323	283		495	772	413			0.748582	1.27009	0.638851		0.353661	0.306149	0.21888		0.972567	0.731723	0.319425
	555	1033	1064		22	707	282		404	449	-33			1.09045	0.979107	0.822927		0.0432252	0.670115	0.218106		0.793772	0.425575	-0.0255231
	296	857	1305		39	630	109		389	606	624			0.581575	0.812289	1.00932		0.0766265	0.597132	0.0843036		0.7643	0.574384	0.482619
	288	1209	746		76	213	1393		183	937	416			0.565857	1.14592	0.576977		0.149323	0.201887	1.07738		0.359555	0.888115	0.321746
	736	1308	2133		97	858	488		661	480	978			1.44608	1.23976	1.64972		0.190584	0.813237	0.377432		1.29872	0.454958	0.756412
	525	902	479		297	291	335		1081	958	697			1.03151	0.854941	0.370472		0.58354	0.275818	0.259098		2.12393	0.908019	0.539079
	418	1129	1717		166	1754	171		139	306	2181			0.821279	1.0701	1.32797		0.326154	1.66249	0.132256		0.273105	0.290035	1.68684
	214	688	1623		169	783	499		619	748	1567			0.420463	0.652106	1.25527		0.332048	0.74215	0.38594		1.2162	0.708976	1.21196
	313	1387	1020		252	1177	14		153	1007	1038			0.614977	1.31464	0.788896		0.495125	1.11559	0.010828		0.300612	0.954463	0.802817
	127	1253	622		282	973	338		120	615	421			0.249527	1.18763	0.481072		0.554068	0.922237	0.261418		0.235774	0.582914	0.325613
	515	1405	1132		98	799	430		3	1254	2347			1.01186	1.3317	0.87552		0.192549	0.757315	0.332574		0.00589435	1.18858	1.81523
	515	1274	1344		368	493	941		769	665	1310			1.01186	1.20753	1.03949		0.72304	0.467279	0.727795		1.51092	0.630306	1.01319
	486	1283	1225		434	728	501		150	1094	1195			0.954884	1.21606	0.947448		0.852715	0.690019	0.387487		0.294717	1.03692	0.924246
	514	1110	744		-11	1332	258		169	1319	1049			1.0099	1.05209	0.57543		-0.0216126	1.26251	0.199544		0.332048	1.25019	0.811325
	599	1486	1540		23	681	398		397	730	75			1.1769	1.40847	1.19108		0.04519	0.645471	0.307824		0.780018	0.691915	0.058007
	443	1442	1662		37	752	492		369	866	1060			0.870398	1.36677	1.28544		0.0726969	0.712767	0.380526		0.725004	0.820819	0.819833
	259	1018	931		163	653	324		532	739	474			0.508878	0.964889	0.720061		0.320259	0.618932	0.25059		1.04526	0.700445	0.366605
	284	1755	1214		309	713	292		-2	1364	874			0.557998	1.66344	0.938941		0.607118	0.675802	0.225841		-0.00392956	1.29284	0.675975
	398	1170	1782		317	485	-319		538	1075	305			0.781983	1.10896	1.37825		0.622836	0.459697	-0.246723		1.05705	1.01892	0.235895
	564	1234	1081		1331	351	494		174	783	74			1.10814	1.16962	0.836075		2.61512	0.332688	0.382073		0.341872	0.74215	0.0572336
	512	835	1253		402	820	225		368	2879	314			1.00597	0.791437	0.969104		0.789842	0.777219	0.174021		0.72304	2.7288	0.242856
	640	892	1411		473	367	973		211	1636	90			1.25746	0.845463	1.09131		0.929342	0.347853	0.752545		0.414569	1.55065	0.0696084
	563	1043	2883		340	1349	169		842	1142	1278			1.10617	0.988585	2.22979		0.668026	1.27862	0.130709		1.65435	1.08242	0.98844
	150	1704	1954		64	418	462		658	1773	299			0.294717	1.6151	1.51128		0.125746	0.396192	0.357323		1.29283	1.6805	0.231255
	626	1051	1194		238	834	-127		379	543	576			1.22995	0.996167	0.923472		0.467618	0.790489	-0.0982253		0.744652	0.514671	0.445494
	755	1645	780		85	646	382		543	758	957			1.48341	1.55918	0.603273		0.167006	0.612297	0.295449		1.06688	0.718454	0.74017
	275	1310	759		133	1071	1251		187	676	493			0.540315	1.24165	0.587031		0.261316	1.01512	0.967557		0.367414	0.640732	0.3813
	326	1138	740		63	649	1431		770	362	502			0.640519	1.07863	0.572336		0.123781	0.615141	1.10677		1.51288	0.343114	0.38826
	330	1355	1899		-124	537	1912		598	744	856			0.648378	1.28431	1.46874		-0.243633	0.508984	1.47879		1.17494	0.705184	0.662054
	197	414	2323		414	1094	3732		473	651	432			0.387062	0.392401	1.79667		0.81342	1.03692	2.88643		0.929342	0.617036	0.334121
	460	1327	1652		209	543	1417		401	1471	853			0.9038	1.25777	1.2777		0.410639	0.514671	1.09595		0.787878	1.39426	0.659733
	610	1021	909		239	159	927		249	684	962			1.19852	0.967733	0.703045		0.469583	0.150705	0.716967		0.489231	0.648315	0.744037
	593	816	1096		-120	359	466		507	664	461			1.16512	0.773428	0.847676		-0.235774	0.34027	0.360417		0.996144	0.629358	0.35655
	627	1271	1455		209	216	361		88	746	424			1.23192	1.20469	1.12534		0.410639	0.204731	0.279207		0.172901	0.70708	0.327933
	384	1490	914		676	588	240		188	1515	587			0.754476	1.41226	0.706912		1.32819	0.557323	0.185623		0.369379	1.43596	0.454002
	480	1241	2301		353	329	318		437	1377	1410			0.943095	1.17625	1.77966		0.693568	0.311835	0.24595		0.85861	1.30516	1.09053
	392	2431	1384		1431	526	267		482	1234	1367			0.770194	2.30417	1.07042		2.8116	0.498558	0.206505		0.947025	1.16962	1.05728
	505	1884	1549		276	392	402		287	1231	2084			0.992215	1.78571	1.19804		0.54228	0.371549	0.310918		0.563892	1.16678	1.61182
	484	1737	984		306	681	212		286	331	897			0.950954	1.64638	0.761052		0.601223	0.645471	0.163967		0.561928	0.313731	0.693764
	489	775	1050		337	840			163	914	354			0.960778	0.734567	0.812099		0.662131	0.796176			0.320259	0.866315	0.273793
	1181	854	1247		358	733			659	1060	391			2.32041	0.809445	0.964464		0.703392	0.694758			1.29479	1.0047	0.30241
	804	1715	2077		250	1032			333	435	512			1.57968	1.62553	1.60641		0.491195	0.978159			0.654272	0.412305	0.395995
	481	1078	712		430	1423			498	1514	344			0.94506	1.02176	0.55068		0.844856	1.34876			0.978461	1.43501	0.266059
	498	1134	1038		671	852			551	1269	133			0.978461	1.07484	0.802817		1.31837	0.80755			1.08259	1.20279	0.102866
	390	2063	1462		575	2016			181	717	402			0.766265	1.95537	1.13075		1.12975	1.91082			0.355626	0.679593	0.310918
	296	928	2564		207	652			1102	1236	870			0.581575	0.879585	1.98307		0.40671	0.617984			2.16519	1.17152	0.672882
	666	789	1365		272	529			167	724	1590			1.30854	0.747836	1.05573		0.534421	0.501401			0.328119	0.686228	1.22975
	191	723	2109		251	213			938	236	1056			0.375273	0.68528	1.63116		0.49316	0.201887			1.84297	0.223687	0.816739
	562	973	1237		813	-31			281	525	240			1.10421	0.922237	0.956729		1.59737	-0.0293827			0.552104	0.49761	0.185623
	601	1041	1528		328	625			400	890	13			1.18083	0.986689	1.1818		0.644448	0.592393			0.785913	0.843567	0.0100546
	861	1554	1728		91	825			433	1128	780			1.69168	1.47293	1.33648		0.178795	0.781958			0.850751	1.06915	0.603273
	807	1143	1671		66	-231			352	756	1031			1.58558	1.08337	1.2924		0.129676	-0.218948			0.691603	0.716558	0.797403
	726	920	1136		-19	378			470	677	2147			1.42643	0.872002	0.878613		-0.0373309	0.358279			0.923447	0.64168	1.66055
	278	819	874		697	1056			381	1335	2022			0.546209	0.776271	0.675975		1.36945	1.00091			0.748582	1.26535	1.56387
	556	194	1959		137	855			548	944	1412			1.09242	0.183879	1.51514		0.269175	0.810393			1.0767	0.89475	1.09208
	552	914	1070		181	748			863	994	2248			1.08456	0.866315	0.827567		0.355626	0.708976			1.69561	0.942141	1.73866
	452	691	2171		146	1009			271	696	477			0.888081	0.654949	1.67911		0.286858	0.956359			0.532456	0.659688	0.368925
	738	448	1458		384	392			342	772	205			1.45001	0.424627	1.12766		0.754476	0.371549			0.671955	0.731723	0.158553
	659	1239	1293		311	349			221	641	352			1.29479	1.17436	1.00004		0.611047	0.330792			0.434217	0.607558	0.272246
	940	982	1358		572	729			644	753	165			1.84689	0.930767	1.05031		1.12386	0.690967			1.26532	0.713715	0.127615
	644	574	1027		136	623			525	1326	1166			1.26532	0.544053	0.79431		0.26721	0.590497			1.03151	1.25682	0.901816
	513	1007	1201		159	403			421	1516	318			1.00793	0.954463	0.928886		0.3124	0.381975			0.827173	1.43691	0.24595
	256	969	1120		284	567			589	1101	194			0.502984	0.918446	0.866238		0.557998	0.537419			1.15726	1.04356	0.150045
	694	1319	866		-183	105			303	442	766			1.36356	1.25019	0.669788		-0.359555	0.099522			0.595329	0.41894	0.592445
	693	710	1732		460	348			150	2007	1029			1.36159	0.672958	1.33958		0.9038	0.329844			0.294717	1.90229	0.795857
	439	745	1239		205	99			102	1645	404			0.862539	0.706132	0.958276		0.40278	0.093835			0.200408	1.55918	0.312465
	472	826	751		201	244			8	1194	1065			0.927377	0.782906	0.580844		0.394921	0.23127			0.0157183	1.13171	0.8237
	279	461	3234		880	632			702	1118	951			0.548174	0.436949	2.50126		1.72901	0.599027			1.37928	1.05967	0.735529
	546	1220	1392		309	1450			503	1050	643			1.07277	1.15635	1.07661		0.607118	1.37435			0.988285	0.99522	0.497314
	809	857	1207		418	232			390	1789	735			1.58951	0.812289	0.933527		0.821279	0.219896			0.766265	1.69566	0.568469
	455	1771	1053		795	455			673	1740	1565			0.893976	1.6786	0.814419		1.562	0.431262			1.3223	1.64922	1.21041
	201	991	1915		670	290			729	717	232			0.394921	0.939298	1.48111		1.3164	0.27487			1.43233	0.679593	0.179435
	500	1235	1057		373	631			408	1754	182			0.982391	1.17057	0.817513		0.732864	0.59808			0.801631	1.66249	0.140764
	434	476	1634		886	487			96	805	234			0.852715	0.451166	1.26378		1.7408	0.461592			0.188619	0.763002	0.180982
	661	1040	1126		814	637			705	1559	332			1.29872	0.985741	0.870879		1.59933	0.603767			1.38517	1.47766	0.256778
	750	927	1289		307	686			368	503	801			1.47359	0.878637	0.996948		0.603188	0.65021			0.72304	0.476758	0.619515
	634	892	2626		358	309			218	726	400			1.24567	0.845463	2.03102		0.703392	0.292879			0.428322	0.688123	0.309371
	971	1177	2812		563	165			590	877	486			1.9078	1.11559	2.17488		1.10617	0.156392			1.15922	0.831245	0.375886
	374	1628	1507		514	601			682	835	319			0.734828	1.54306	1.16555		1.0099	0.569645			1.33998	0.791437	0.246723
	389	1044	982			480			670	661	866			0.7643	0.989533	0.759506			0.454958			1.3164	0.626514	0.669788
	693	962	664			977			656	1343	2286			1.36159	0.911811	0.513556			0.926028			1.2889	1.27293	1.76805
	559	743	3060			460			536	743	3008			1.09831	0.704236	2.36669			0.436001			1.05312	0.704236	2.32647
	636	661	2151			504			869	876	295			1.2496	0.626514	1.66364			0.477705			1.7074	0.830298	0.228161
	755	800	768			668			868	1194	485			1.48341	0.758263	0.593992			0.633149			1.70543	1.13171	0.375112
	86	835	968			491			511	860	1992			0.168971	0.791437	0.748678			0.465384			1.004	0.815132	1.54067
	386	743	1184			162			526	1066	168			0.758406	0.704236	0.915738			0.153548			1.03348	1.01038	0.129936
	445	678	1689			100			30	1218	371			0.874328	0.642628	1.30632			0.0947828			0.0589435	1.15445	0.286941
	1361	919	1682			477			129	565	587			2.67407	0.871054	1.3009			0.452114			0.253457	0.535523	0.454002
	733	1155	598			7			363	904	468			1.44019	1.09474	0.462509			0.0066348			0.713216	0.856837	0.361964
	450	976	750			389			98	1354	876			0.884152	0.92508	0.58007			0.368705			0.192549	1.28336	0.677522
	738	1195	2118			55			23	406	449			1.45001	1.13265	1.63812			0.0521306			0.04519	0.384818	0.347269
	851	982	1744			654			597	719	370			1.67203	0.930767	1.34886			0.61988			1.17297	0.681489	0.286168
	529	913	687			168			545	597	139			1.03937	0.865367	0.531344			0.159235			1.07081	0.565853	0.107506
	430	1293	1942			746			413	459	162			0.844856	1.22554	1.502			0.70708			0.811455	0.435053	0.125295
	524	268	1991			1461			357	990	518			1.02955	0.254018	1.53989			1.38478			0.701427	0.93835	0.400635
	447	1139	1979			803			419	698	376			0.878257	1.07958	1.53061			0.761106			0.823244	0.661584	0.290809
	405	799	1951			587			391	537	761			0.795737	0.757315	1.50896			0.556375			0.76823	0.508984	0.588578
	596	615	963			735			432	565	35			1.17101	0.582914	0.74481			0.696654			0.848786	0.535523	0.02707
	349	1172	1130			-141			713	884	63			0.685709	1.11085	0.873973			-0.133644			1.40089	0.83788	0.0487259
	1022	763	887			78			419	1164	232			2.00801	0.723193	0.68603			0.0739306			0.823244	1.10327	0.179435
	476	407	2003			184			604	2221	396			0.935236	0.385766	1.54917			0.1744			1.18673	2.10513	0.306277
	906	504	1136			680			1079	881	1504			1.78009	0.477705	0.878613			0.644523			2.12	0.835037	1.16323
		409	1790			436			773	793	417				0.387662	1.38443			0.413253			1.51878	0.751628	0.322519
		865	931			685			1343	590	417				0.819871	0.720061			0.649262			2.6387	0.559219	0.322519
		1091	1552			932			826		545				1.03408	1.20036			0.883376			1.62291		0.421518
		739	443			1436			411		654				0.700445	0.342628			1.36108			0.807525		0.505821
		1008	1403			336			137		39				0.955411	1.08512			0.31847			0.269175		0.0301637
		937	2075			244			589		-11				0.888115	1.60486			0.23127			1.15726		-0.0085077
		915	2080			1078			1370		719				0.867263	1.60873			1.02176			2.69175		0.556094
		709	1131			551			436		-97				0.67201	0.874746			0.522253			0.856645		-0.0750224
		705	1089			1056			179		-70				0.668219	0.842262			1.00091			0.351696		-0.0541399
		1101	1559			952			681		1018				1.04356	1.20577			0.902332			1.33802		0.787349
		805	2123			939			524		59				0.763002	1.64199			0.890011			1.02955		0.0456322
		1021	974			371			480		57				0.967733	0.753318			0.351644			0.943095		0.0440854
		658	1978			310			424		231				0.623671	1.52984			0.293827			0.833067		0.178662
		983	1487			596			456		789				0.931715	1.15009			0.564906			0.895941		0.610234
		1143	1177			43			920		118				1.08337	0.910324			0.0407566			1.8076		0.0912644
		1585	117			1517			219		862				1.50231	0.090491			1.43786			0.430287		0.666694
		1227	1109			389			252		1497				1.16299	0.857731			0.368705			0.495125		1.15782
		860	525			995			357		380				0.815132	0.406049			0.943089			0.701427		0.293902
		1021	963			804			612		104				0.967733	0.74481			0.762054			1.20245		0.0804364
		624	885			66			297		-91				0.591445	0.684483			0.0625567			0.58354		-0.0703819
		675	1167			713			417		789				0.639784	0.90259			0.675802			0.819314		0.610234
		601	1440			835			439		1005				0.569645	1.11374			0.791437			0.862539		0.777294
		634	1355			282			283		703				0.600923	1.04799			0.267288			0.556033		0.543719
		972	1169			851			712		1433				0.921289	0.904136			0.806602			1.39892		1.10832
		336	674			391			727		1269				0.31847	0.52129			0.370601			1.4284		0.981479
		741	1551			547			905		1354				0.702341	1.19959			0.518462			1.77813		1.04722
		656	588			982			404		1853				0.621775	0.454775			0.930767			0.793772		1.43316
		875	1613			134			151		505				0.82935	1.24754			0.127009			0.296682		0.390581
		776	1819			1066			657		1079				0.735515	1.40686			1.01038			1.29086		0.834528
		492	3056			900			187		555				0.466331	2.36359			0.853045			0.367414		0.429252
		994	1666			94			944		274				0.942141	1.28853			0.0890959			1.85475		0.211919
		1150	302			1444			319		239				1.09	0.233575			1.36866			0.626765		0.184849
		836	1529			1358			437		859				0.792384	1.18257			1.28715			0.85861		0.664374
		1195	891			606			431		1126				1.13265	0.689124			0.574384			0.846821		0.870879
		623	974			580			444		916				0.590497	0.753318			0.54974			0.872363		0.708459
		573	611			796			284		1769				0.543106	0.472564			0.754471			0.557998		1.36819
		1778	1456			365			161		1130				1.68524	1.12611			0.345957			0.31633		0.873973
		841	2186			1110			684		360				0.797124	1.69071			1.05209			1.34391		0.278434
		895	1890			979			353		550				0.848306	1.46178			0.927924			0.693568		0.425385
		393	943			387			759		391				0.372496	0.729342			0.36681			1.49127		0.30241
		1083	1960			-1189			692						1.0265	1.51592			-1.12697			1.35963
		786	49			547			696						0.744993	0.0378979			0.518462			1.36749
		639	1536			685			784						0.605662	1.18798			0.649262			1.54039
		1324	1653			235			390						1.25492	1.27848			0.22274			0.766265
		684	1541			265			197						0.648315	1.19185			0.251174			0.387062
		699	1077			269			885						0.662532	0.832981			0.254966			1.73883
		1031	2134			225			393						0.977211	1.65049			0.213261			0.772159
		1092	729			256			691						1.03503	0.563828			0.242644			1.35766
		808	861			513			687						0.765845	0.665921			0.486236			1.34981
		751	878			243			84						0.711819	0.679069			0.230322			0.165042
		1222	703			78			433						1.15825	0.543719			0.0739306			0.850751
		1099	1301			263			191						1.04166	1.00623			0.249279			0.375273
		733	384			162			533						0.694758	0.296996			0.153548			1.04723
		880	660			466			512						0.834089	0.510462			0.441688			1.00597
		1036	455			217			258						0.98195	0.351909			0.205679			0.506914
		1019	1203			347			1155						0.965837	0.930433			0.328896			2.26932
		1047	418			459			228						0.992376	0.323293			0.435053			0.44797
		766	985			503			555						0.726036	0.761826			0.476758			1.09045
		1091	1229			256			432						1.03408	0.950542			0.242644			0.848786
		914	1792			434			1315						0.866315	1.38598			0.411357			2.58369
		900	1188			646			1117						0.853045	0.918832			0.612297			2.19466
		412	409			826			510						0.390505	0.316332			0.782906			1.00204
		1057	860			386			758						1.00185	0.665147			0.365862			1.4893
		1386	605			625									1.31369	0.467923			0.592393
		774	1647			265									0.733619	1.27383			0.251174
		1468	264			462									1.39141	0.204185			0.437897
		817	373			377									0.774376	0.288488			0.357331
		383	893			696									0.363018	0.690671			0.659688
		942	1142			155									0.892854	0.883254			0.146913
		813	1103			218									0.770584	0.85309			0.206627
		757	788			355									0.717506	0.609461			0.336479
		782	1484			223									0.741202	1.14777			0.211366
		379	1039			399									0.359227	0.803591			0.378183
		1259	899			217									1.19332	0.695311			0.205679
		1136	1434			560									1.07673	1.10909			0.530784
		1058	1628			-7									1.0028	1.25914			-0.0066348
		879	2085			528									0.833141	1.6126			0.500453
		1260	716			400									1.19426	0.553774			0.379131
		1314	2037			312									1.24545	1.57547			0.295722
		1134	1001			366									1.07484	0.774201			0.346905
		1516	384			875									1.43691	0.296996			0.82935
		1366	1816			616									1.29473	1.40454			0.583862
		1050	1182			346									0.99522	0.914191			0.327949
		1176	1181			469									1.11465	0.913418			0.444531
		1177	827			286									1.11559	0.639624			0.271079
		1105	2059			259									1.04735	1.59249			0.245488
		500	1919			279									0.473914	1.48421			0.264444
		1258	1169			473									1.19237	0.904136			0.448323
		1028	989			553									0.974367	0.76492			0.524149
		1185	1386			277									1.12318	1.07197			0.262548
		822	360			658									0.779115	0.278434			0.623671
		868	3037			186									0.822715	2.3489			0.176296
		1009	1710			472									0.956359	1.32256			0.447375
		1089	1183			530									1.03218	0.914964			0.502349
		878	1473			362									0.832193	1.13926			0.343114
		1812	2431			492									1.71746	1.8802			0.466331
		1572	1158			798									1.48999	0.895629			0.756367
		557	1280			19									0.52794	0.989987			0.0180087
		386	885			500									0.365862	0.684483			0.473914
		1348	843			890									1.27767	0.651999			0.843567
		673	1349			543									0.637888	1.04335			0.514671
		147	941			693									0.139331	0.727795			0.656845
		2038	1218			588									1.93167	0.942034			0.557323
		1264	565			851									1.19805	0.436986			0.806602
		944	1486			402									0.89475	1.14931			0.381027
		712	926			240									0.674854	0.716194			0.227479
		991	1579			330									0.939298	1.22124			0.312783
		856	229			575									0.811341	0.177115			0.545001
		1202	615			726									1.13929	0.475658			0.688123
		755	1847			395									0.71561	1.42852			0.374392
		756	1941			302									0.716558	1.50122			0.286244
		1467	1898			419									1.39046	1.46796			0.39714
		1294	1323			282									1.22649	1.02324			0.267288
		818	1067			1054									0.775323	0.825247			0.999011
		671	1758			508									0.635993	1.35969			0.481497
		799	2259			801									0.757315	1.74717			0.75921
		1330	1595			372									1.26061	1.23362			0.352592
		630	996			344									0.597132	0.770334			0.326053
		1056	1418			549									1.00091	1.09672			0.520358
		1298	393			411									1.23028	0.303957			0.389557
		1111	1027			535									1.05304	0.79431			0.507088
		801	491			150									0.75921	0.379753			0.142174
		819	2292												0.776271	1.7727
		750	1678												0.710871	1.29781
		1157	1248												1.09664	0.965237
		961	637												0.910863	0.492673
		837	627												0.793332	0.484939
		1103	1659												1.04545	1.28312
		1160	987												1.09948	0.763373
		616	889												0.583862	0.687577
		894	618												0.847358	0.477978
		1122	955												1.06346	0.738623
		1006	826												0.953515	0.638851
		916	1676												0.868211	1.29626
		659	735												0.624619	0.568469
		701	851												0.664428	0.658187
		722	1486												0.684332	1.14931
		1293	833												1.22554	0.644265
		963	383												0.912759	0.296223
		1372	575												1.30042	0.444721
		1179	748												1.11749	0.578524
		858	777												0.813237	0.600953
		1046	478												0.991428	0.369698
		960	747												0.909915	0.57775
		706	1097												0.669167	0.84845
		1112	132												1.05398	0.102092
		762	578												0.722245	0.447041
		556	546												0.526992	0.422291
		868	614												0.822715	0.474884
		212	1944												0.20094	1.50354
		874	1079												0.828402	0.834528
		1164	885												1.10327	0.684483
		1152	831												1.0919	0.642718
		1302	423												1.23407	0.32716
		1355	1425												1.28431	1.10213
		2244	1079												2.12693	0.834528
		938	1392												0.889063	1.07661
		1999	1111												1.89471	0.859278
		1294	983												1.22649	0.760279
		847	1148												0.802811	0.887894
		882	954												0.835985	0.73785
		939	294												0.890011	0.227388
		801	339												0.75921	0.262192
		839	1871												0.795228	1.44708
		1197	1143												1.13455	0.884027
		798	145												0.756367	0.112147
		1073	1086												1.01702	0.839942
		820	163												0.777219	0.126069
		1009	754												0.956359	0.583164
		892													0.845463
		965													0.914654
		1016													0.962993
		956													0.906124
		905													0.857785
		942													0.892854
		656													0.621775
		711													0.673906
		1561													1.47956
		817													0.774376
		796													0.754471
		494													0.468227
		1777													1.68429
		800													0.758263
		524													0.496662
		584													0.553532
		1050													0.99522
		1605													1.52126
		640													0.60661
		1190													1.12792
		1070													1.01418
		899													0.852098
		1380													1.308
		933													0.884324
		636													0.602819
		639													0.605662
		1123													1.06441
		729													0.690967
		656													0.621775
		1478													1.40089
		1010													0.957307
		469													0.444531
		1145													1.08526
		1273													1.20659
		771													0.730776
		766													0.726036
MEAN	508.962	1055.04	1292.95	#DIV/0!	295.288	530.373	522.089	#DIV/0!	481.735	879.58	780.358	#DIV/0!	#DIV/0!	1	1	1		0.580177	0.502703	0.403798		0.946504	0.833691	0.60355

## Sheet: Figure 2d
MDM1 signal intensity
	Control Raw Data				POC1A KO Raw				POC1B KO Raw					Control Normalized				POC1A Normalized				POC1B KO Normalized
	Exp1	Exp2	Exp3		Exp1	Exp2	Exp3		Exp1	Exp2	Exp3			Exp1	Exp2	Exp3		Exp1	Exp2	Exp3		Exp1	Exp2	Exp3			p-value
	2619	2554	1182		309	2122	667		763	1569	1321			1.05967	1.11827	0.753697		0.125024	0.929118	0.425309		0.308716	0.686987	0.842329		Control vs POC1AKO	0.000977778
	3223	704	1977		113	565	53		989	1489	1087			1.30405	0.308247	1.26062		0.0457207	0.247385	0.0337952		0.400157	0.651959	0.69312		Control vs POC1BKO	0.00477317
	4349	800	1950		286	1339	94		495	935	876			1.75964	0.35028	1.24341		0.115718	0.586281	0.0599387		0.200281	0.40939	0.558577
	897	869	1528		379	1271	229		368	707	3138			0.362933	0.380492	0.974322		0.153346	0.556508	0.146021		0.148896	0.30956	2.00093
	3328	1418	1630		113	910	252		817	3134	3620			1.34653	0.620872	1.03936		0.0457207	0.398444	0.160687		0.330564	1.37222	2.30828
	2277	2469	1316		309	1730	523		667	39	1239			0.921292	1.08105	0.839141		0.125024	0.757481	0.333488		0.269873	0.0170762	0.790043
	1694	1519	1414		414	1161	373		640	411	1985			0.685405	0.665094	0.90163		0.167508	0.508344	0.237842		0.258949	0.179956	1.26573
	2708	2116	1836		65	844	432		1113	2372	2410			1.09568	0.926491	1.17072		0.0262995	0.369546	0.275463		0.450328	1.03858	1.53673
	2435	1377	1492		285	359	692		494	2994	585			0.98522	0.60292	0.951367		0.115313	0.157188	0.441251		0.199876	1.31092	0.373023
	2605	1974	1151		559	728	685		910	3426	2436			1.054	0.864316	0.73393		0.226176	0.318755	0.436787		0.368193	1.50007	1.5533
	1856	648	3110		300	1074	991		436	3563	2318			0.750952	0.283727	1.98308		0.121382	0.470251	0.631906		0.176409	1.56006	1.47806
	3232	2647	2329		386	483	1191		900	2582	1593			1.30769	1.15899	1.48508		0.156179	0.211482	0.759436		0.364147	1.13053	1.01577
	3898	2091	1889		48	167	346		332	2377	797			1.57716	0.915545	1.20451		0.0194212	0.073121	0.220625		0.13433	1.04077	0.508203
	3602	1356	1284		243	282	2336		464	5456	1266			1.4574	0.593725	0.818737		0.0983197	0.123474	1.48954		0.187738	2.38891	0.807259
	2710	946	2027		612	403	790		649	3601	1313			1.09649	0.414206	1.29251		0.24762	0.176454	0.50374		0.26259	1.5767	0.837228
	3140	969	1469		505	381	707		655	2052	873			1.27047	0.424277	0.936701		0.204327	0.166821	0.450815		0.265018	0.898469	0.556664
	4022	1241	1573		546	321	998		377	2314	940			1.62733	0.543372	1.00302		0.220916	0.14055	0.63637		0.152537	1.01319	0.599387
	3202	2661	2617		149	74	800		696	1981	854			1.29555	1.16512	1.66872		0.0602865	0.0324009	0.510116		0.281607	0.867381	0.544549
	4301	1971	1922		70	312	957		196	2363	1364			1.74022	0.863003	1.22555		0.0283225	0.136609	0.610227		0.0793031	1.03464	0.869748
	3023	1005	1547		838	410	579		1001	1015	2448			1.22313	0.440039	0.986437		0.339061	0.179519	0.369197		0.405012	0.444418	1.56096
	2086	1164	1868		79	310	1022		408	3448	699			0.844012	0.509658	1.19112		0.031964	0.135734	0.651674		0.16508	1.50971	0.445714
	1409	1890	422		292	274	367		1114	1710	1276			0.570092	0.827537	0.269086		0.118145	0.119971	0.234016		0.450733	0.748724	0.813635
	2226	1328	965		61	617	374		514	2391	1281			0.900657	0.581465	0.615328		0.0246811	0.270154	0.238479		0.207968	1.0469	0.816824
	3158	1941	1676		281	432	587		1275	2151	1237			1.27775	0.849867	1.06869		0.113695	0.189151	0.374298		0.515875	0.941816	0.788767
	1934	1677	1652		211	226	432		326	1539	1549			0.782511	0.734275	1.05339		0.0853722	0.0989541	0.275463		0.131902	0.673851	0.987713
	2331	2702	787		270	266	2385		511	1390	1173			0.94314	1.18307	0.501827		0.109244	0.116468	1.52078		0.206755	0.608612	0.747958
	3148	1537	1938		418	342	967		369	1772	426			1.2737	0.672976	1.23576		0.169126	0.149745	0.616603		0.1493	0.775871	0.271637
	3118	1191	1206		52	858	1836		890	2476	1431			1.26157	0.52148	0.769		0.0210396	0.375675	1.17072		0.360101	1.08412	0.91247
	2345	1792	2198		372	266	590		771	1350	216			0.948805	0.784628	1.40154		0.150514	0.116468	0.376211		0.311952	0.591098	0.137731
	2328	1466	1684		722	314	887		883	2728	1169			0.941927	0.641888	1.07379		0.292127	0.137485	0.565591		0.357269	1.19446	0.745407
	1350	1972	1242		428	412	447		519	4860	1672			0.54622	0.863441	0.791955		0.173172	0.180394	0.285027		0.209991	2.12795	1.06614
	868	1652	4104		426	851	986		890	1173	1504			0.351199	0.723329	2.6169		0.172363	0.372611	0.628718		0.360101	0.513598	0.959019
	787	1960	2613		369	590	706		552	2452	878			0.318426	0.858186	1.66617		0.1493	0.258332	0.450178		0.223343	1.07361	0.559853
	3410	2998	1716		459	1052	1064		382	838	946			1.37971	1.31267	1.0942		0.185715	0.460618	0.678455		0.15456	0.366918	0.603212
	918	1938	1521		29	1644	611		306	3286	969			0.37143	0.848554	0.969859		0.0117336	0.719826	0.389601		0.12381	1.43878	0.617878
	2370	1732	1203		594	603	405		613	1775	205			0.95892	0.758357	0.767087		0.240337	0.264024	0.258246		0.248024	0.777184	0.130717
	3700	1137	2229		635	470	583		1042	1040	1188			1.49705	0.497836	1.42131		0.256926	0.20579	0.371747		0.421601	0.455364	0.757523
	1980	2686	2037		464	924	936		587	1068	2083			0.801123	1.17607	1.29888		0.187738	0.404574	0.596836		0.237505	0.467624	1.32822
	2992	2084	1140		155	489	243		264	2936	1348			1.21059	0.91248	0.726916		0.0627142	0.214109	0.154948		0.106816	1.28553	0.859546
	3429	1444	613		648	261	754		606	2604	554			1.3874	0.632256	0.390877		0.262186	0.114279	0.480785		0.245192	1.14016	0.353255
	1924	1162	1040		147	821	452		1163	2307	363			0.778465	0.508782	0.663151		0.0594773	0.359475	0.288216		0.470559	1.01012	0.231465
	2396	1748	852		609	771	525		329	957	757			0.96944	0.765362	0.543274		0.246406	0.337582	0.334764		0.133116	0.419023	0.482697
	1791	1842	1064		221	1229	424		136	304	2082			0.724652	0.80652	0.678455		0.0894183	0.538118	0.270362		0.0550266	0.133106	1.32758
	3064	1230	1895		345	839	661		379	466	638			1.23972	0.538556	1.20834		0.13959	0.367356	0.421484		0.153346	0.204038	0.406818
	2265	1805	1049		149	440	1064		30	2076	1400			0.916436	0.79032	0.66889		0.0602865	0.192654	0.678455		0.0121382	0.908977	0.892703
	3122	1969	2096		490	816	542		713	1421	1873			1.26319	0.862127	1.3365		0.198258	0.357286	0.345604		0.288485	0.622185	1.19431
	3870	1971	1748		440	991	277		404	2098	861			1.56583	0.863003	1.1146		0.178027	0.43391	0.176628		0.163461	0.91861	0.549013
	2960	1335	301		269	911	559		512	1003	789			1.19764	0.58453	0.191931		0.108839	0.398882	0.356444		0.207159	0.439164	0.503102
	2115	2119	742		609	499	473		-56	2300	1020			0.855745	0.927805	0.473133		0.246406	0.218487	0.301606		-0.022658	1.00706	0.650398
	1607	1459	1381		5	119	386		-86	548	506			0.650204	0.638823	0.880588		0.00202304	0.0521042	0.246131		-0.0347963	0.239942	0.322649
	2988	1628	1840		408	917	1063		1169	1081	752			1.20897	0.71282	1.17327		0.16508	0.401509	0.677817		0.472986	0.473316	0.479509
	2790	1378	1406		299	343	870		768	1683	859			1.12886	0.603358	0.896529		0.120978	0.150183	0.554751		0.310739	0.736902	0.547737
	4387	2345	1968		552	352	595		810	2384	1314			1.77501	1.02676	1.25489		0.223343	0.154123	0.379399		0.327732	1.04383	0.837866
	1805	1309	1453		179	579	873		315	1098	934			0.730317	0.573146	0.926499		0.0724248	0.253515	0.556664		0.127451	0.480759	0.595561
	1529	1308	1756		389	399	229		479	3085	823			0.618645	0.572708	1.11971		0.157392	0.174702	0.146021		0.193807	1.35077	0.524782
	2374	1670	1564		889	769	1553		538	1695	1771			0.960539	0.73121	0.997277		0.359696	0.336707	0.990263		0.217679	0.742156	1.12927
	833	2087	1688		306	563	441		962	1751	1340			0.337038	0.913793	1.07635		0.12381	0.24651	0.281202		0.389233	0.766676	0.854445
	525	1352	2287		87	1585	1875		493	2622	1059			0.212419	0.591973	1.45829		0.0352009	0.693993	1.19558		0.199472	1.14804	0.675266
	1527	1641	1179		403	609	734		586	1690	1576			0.617836	0.718512	0.751784		0.163057	0.266651	0.468032		0.2371	0.739967	1.00493
	302	1323	2805		273	729	640		873	1134	816			0.122192	0.579276	1.7886		0.110458	0.319193	0.408093		0.353222	0.496522	0.520319
	2113	1688	1543		111	1083	455		122	2205	857			0.854936	0.739091	0.983887		0.0449114	0.474192	0.290129		0.0493621	0.96546	0.546462
	2385	2646	1400		771	1115	247		947	1529	489			0.964989	1.15855	0.892703		0.311952	0.488203	0.157498		0.383163	0.669473	0.311809
	2200	2014	1424		556	427	1077		501	1820	598			0.890137	0.88183	0.908007		0.224962	0.186962	0.686744		0.202708	0.796887	0.381312
	4771	3443	1400		768	264	933		1248	1704	1371			1.93038	1.50752	0.892703		0.310739	0.115592	0.594923		0.50495	0.746097	0.874212
	1411	1249	2212		1250	467	524		460	4199	298			0.570901	0.546875	1.41047		0.50576	0.204476	0.334126		0.18612	1.83853	0.190018
	2225	1089	1540		572	320	1050		548	1056	1450			0.900252	0.476819	0.981974		0.231436	0.140112	0.669528		0.221725	0.46237	0.924586
	3090	1786	2353		607	-4	610		878	3165	1078			1.25024	0.782	1.50038		0.245597	-0.0017514	0.388964		0.355246	1.3858	0.687382
	3738	1297	2434		1122	337	85		79	1012	1277			1.51242	0.567892	1.55203		0.45397	0.147556	0.0541999		0.031964	0.443104	0.814273
	3604	1647	1634		474	290	671		629	3089	956			1.45821	0.721139	1.04191		0.191784	0.126977	0.42786		0.254498	1.35252	0.609589
	3138	1276	2253		189	1004	595		1620	2644	2598			1.26966	0.558697	1.43661		0.0764708	0.439602	0.379399		0.655464	1.15768	1.6566
	3020	1552	1174		296	147	735		2308	1159	580			1.22192	0.679543	0.748596		0.119764	0.064364	0.468669		0.933834	0.507468	0.369834
	1643	2562	1487		473	178	2211		2870	831	1435			0.66477	1.12177	0.948179		0.191379	0.0779373	1.40983		1.16122	0.363854	0.915021
	2647	1724	1334		104	385	1119		1890	2365	988			1.071	0.754854	0.850619		0.0420792	0.168572	0.713525		0.764708	1.03552	0.629994
	2123	1344	1355		373	457	1890		2530	831	1431			0.858982	0.588471	0.864009		0.150919	0.200098	1.20515		1.02366	0.363854	0.91247
	2215	3032	1528		685	411	754		4063	1862	1155			0.896206	1.32756	0.974322		0.277156	0.179956	0.480785		1.64392	0.815277	0.73648
	2809	1805	1551		500	570	1206		113	666	344			1.13654	0.79032	0.988988		0.202304	0.249575	0.769		0.0457207	0.291608	0.21935
	1683	1693	1409		260	854	469		317	771	1561			0.680955	0.74128	0.898442		0.105198	0.373924	0.299056		0.128261	0.337582	0.995364
	1585	1643	2252		251	774	594		2201	1276	1099			0.641303	0.719388	1.43598		0.101557	0.338896	0.378761		0.890541	0.558697	0.700772
	1245	2188	1628		427	342	282		2763	858	1320			0.503737	0.958016	1.03809		0.172767	0.149745	0.179816		1.11793	0.375675	0.841692
	2381	1896	1548		436	249	589		1505	2357	1410			0.963371	0.830164	0.987075		0.176409	0.109025	0.375573		0.608934	1.03201	0.89908
	2129	1624	1733		723	159	1047		1811	600	1688			0.86141	0.711069	1.10504		0.292531	0.0696182	0.667615		0.732744	0.26271	1.07635
	933	873	-18		1037	332	529		1216	774	1976			0.377499	0.382243	-0.0114776		0.419578	0.145366	0.337314		0.492003	0.338896	1.25999
	3364	3213	1599		611	412	657		1092	1889	1449			1.3611	1.40681	1.01959		0.247215	0.180394	0.418933		0.441832	0.827099	0.923948
	2574	2984	1032		605	472	866		1218	1545	1211			1.04146	1.30654	0.65805		0.244788	0.206665	0.552201		0.492812	0.676479	0.772188
	3424	2675	1146		578	22	295		1747	3916	1636			1.38538	1.17125	0.730742		0.233863	0.0096327	0.188105		0.70685	1.71462	1.04319
	3429	1859	1607		601	35	264		1285	2338	1105			1.3874	0.813963	1.0247		0.243169	0.0153248	0.168338		0.519921	1.02369	0.704598
	3654	2362	1533		346	300	1072		2187	2332	613			1.47844	1.0342	0.97751		0.139994	0.131355	0.683556		0.884877	1.02107	0.390877
	2896	1454	1528		431	563	328		618	1643	1569			1.17174	0.636634	0.974322		0.174386	0.24651	0.209148		0.250048	0.719388	1.00047
	1957	1532	1799		507	365	405		2532	1035	652			0.791817	0.670786	1.14712		0.205136	0.159815	0.258246		1.02447	0.453175	0.415745
	2510	1845	1503		444	413	790		766	1136	513			1.01557	0.807834	0.958381		0.179646	0.180832	0.50374		0.309929	0.497398	0.327112
	1490	1262	492		908	179	900		2137	2571	2051			0.602865	0.552567	0.313721		0.367384	0.0783752	0.573881		0.864647	1.12571	1.30781
	2235	1966	1229		312	32	1801		4395	1719	785			0.904298	0.860813	0.783666		0.126238	0.0140112	1.1484		1.77825	0.752664	0.500552
	2179	2486	512		159	383	284		463	1237	1417			0.88164	1.0885	0.326474		0.0643326	0.167697	0.181091		0.187333	0.541621	0.903543
	1961	2662	1386		541	499	327		935	1604	2057			0.793436	1.16556	0.883776		0.218893	0.218487	0.20851		0.378308	0.702312	1.31164
	1259	1729	591		118	317	746		1109	1790	295			0.509401	0.757043	0.376848		0.0477437	0.138799	0.475683		0.44871	0.783752	0.188105
	2273	2316	906		487	636	340		602	2406	1509			0.919673	1.01406	0.577707		0.197044	0.278473	0.216799		0.243574	1.05347	0.962207
	1661	1452	1044		16	273	293		943	1125	787			0.672053	0.635758	0.665702		0.00647372	0.119533	0.18683		0.381545	0.492581	0.501827
	2081	2365	1237		591	500	988		617	2001	2053			0.841988	1.03552	0.788767		0.239123	0.218925	0.629994		0.249643	0.876138	1.30909
	3284	844	460		442	475	416		797	1441	1274			1.32873	0.369546	0.293317		0.178837	0.207979	0.26526		0.322472	0.630942	0.81236
	2752	1248	1463		54	98	371		370	505	231			1.11348	0.546437	0.932875		0.0218488	0.0429093	0.236566		0.149705	0.221114	0.147296
	2792	1941	1345		663	133	675		216	671	1462			1.12966	0.849867	0.857633		0.268255	0.0582341	0.430411		0.0873953	0.293797	0.932237
	1086	1731	768		540	149	637		491	2085	1494			0.439404	0.757919	0.489712		0.218488	0.0652397	0.40618		0.198662	0.912918	0.952642
	3183	2046	998		628	684	-48		1127	2051	909			1.28787	0.895841	0.63637		0.254094	0.29949	-0.030607		0.455993	0.898031	0.57962
	1917	1635	606		432	741	746		203	1213	1740			0.775633	0.715885	0.386413		0.174791	0.324447	0.475683		0.0821354	0.531112	1.1095
	375	2280	437		743	318	997		674	1853	458			0.151728	0.998298	0.278651		0.300623	0.139236	0.635732		0.272706	0.811336	0.292042
	1988	2154	1542		361	310	92		445	1013	647			0.80436	0.943129	0.983249		0.146063	0.135734	0.0586634		0.18005	0.443542	0.412557
	3054	2181	918		524	-44	919		877	1285	863			1.23567	0.954951	0.585358		0.212014	-0.0192654	0.585996		0.354841	0.562637	0.550288
	2253	1617	927		357	426	486		1011	629	554			0.911581	0.708004	0.591097		0.144445	0.186524	0.309896		0.409058	0.275408	0.353255
	1786	1717	1371		46	252	1098		1215	989	673			0.722629	0.751789	0.874212		0.018612	0.110338	0.700135		0.491598	0.433034	0.429135
	2080	1274	1033		771	321	678		724	1973	1401			0.841584	0.557821	0.658688		0.311952	0.14055	0.432324		0.292936	0.863878	0.893341
	2199	1740	1606		1277	498	881		861	3421	1320			0.889732	0.761859	1.02406		0.516684	0.218049	0.561766		0.348367	1.49789	0.841692
	2262	2425	1119		1234	210	1304		2157	2284	642			0.915222	1.06179	0.713525		0.499286	0.0919485	0.831489		0.872739	1.00005	0.409368
	1664	2246	1531		269	486	955		1287	1415	535			0.673267	0.983412	0.976235		0.108839	0.212795	0.608951		0.52073	0.619558	0.34114
	2029	2117	587		360	417	218		2678	935	1589			0.820949	0.926929	0.374298		0.145659	0.182584	0.139007		1.08354	0.40939	1.01322
	1938	1207	695		618	610	191		2339	2035	1010			0.78413	0.528485	0.443163		0.250048	0.267089	0.12179		0.946377	0.891025	0.644022
	2310	1863	992		458	-108	-36		3025	1905	1393			0.934644	0.815715	0.632544		0.18531	-0.0472878	-0.0229552		1.22394	0.834105	0.88824
	1908	2690	1022		48	335	753		900	668	1484			0.771991	1.17782	0.651674		0.0194212	0.14668	0.480147		0.364147	0.292484	0.946266
	1195	2430	917		442	-9	663		1119	1770	1224			0.483506	1.06398	0.584721		0.178837	-0.00394065	0.422759		0.452756	0.774995	0.780478
	2035	1025	1408		563	318	128		931	1213	810			0.823377	0.448796	0.897805		0.227794	0.139236	0.0816186		0.37669	0.531112	0.516493
	1607	1312	1557		1302	401	219		667	1532	1762			0.650204	0.574459	0.992814		0.526799	0.175578	0.139644		0.269873	0.670786	1.12353
	1425	2260	2455		621	200	163		678	1521	443			0.576566	0.989541	1.56542		0.251261	0.08757	0.103936		0.274324	0.66597	0.282477
	1580	3734	2070		676	474	234		557	1557	976			0.63928	1.63493	1.31993		0.273515	0.207541	0.149209		0.225366	0.681733	0.622342
	1799	1672	1651		364	741	103		356	646	1368			0.727889	0.732086	1.05275		0.147277	0.324447	0.0656775		0.14404	0.282851	0.872299
	1971	1527	1270		98	694	303		832	900	463			0.797482	0.668597	0.80981		0.0396515	0.303868	0.193207		0.336634	0.394065	0.29523
	1403	1855	1660		1502	222	647		327	515	1173			0.567665	0.812212	1.05849		0.607721	0.0972027	0.412557		0.132307	0.225493	0.747958
	1147	1975	1002		221	273	41		784	1925	816			0.464085	0.864754	0.638921		0.0894183	0.119533	0.0261435		0.317212	0.842862	0.520319
	1034	1889	1051		682	721	171		763	713	730			0.418364	0.827099	0.670165		0.275942	0.31569	0.109037		0.308716	0.312187	0.465481
	2721	1250	2876		559	487	1565		862	445	1381			1.10094	0.547313	1.83387		0.226176	0.213233	0.997915		0.348772	0.194843	0.880588
	2469	1478	2451		394	557	965		447	1936	463			0.998976	0.647143	1.56287		0.159415	0.243883	0.615328		0.18086	0.847678	0.29523
	2587	2038	1225		446	316	283		1124	2243	1643			1.04672	0.892339	0.781115		0.180455	0.138361	0.180454		0.454779	0.982098	1.04765
	1912	1847	1743		377	125	866		2491	2502	527			0.77361	0.808709	1.11142		0.152537	0.0547313	0.552201		1.00788	1.0955	0.336039
	1322	1722	1734		914	123	776		3704	2104	1141			0.534891	0.753978	1.10568		0.369811	0.0538556	0.494813		1.49867	0.921237	0.727553
	3053	1462	1575		346	356	793		2390	2146	881			1.23527	0.640137	1.00429		0.139994	0.155875	0.505653		0.967012	0.939626	0.561766
	2417	1288	1281		396	346	261		2384	971	444			0.977937	0.563951	0.816824		0.160225	0.151496	0.166425		0.964585	0.425153	0.283115
	2532	1974	1642		698	441	677		1930	772	842			1.02447	0.864316	1.04701		0.282416	0.193092	0.431686		0.780893	0.33802	0.536897
	2749	2387	2977		452	291	530		344	1643	2141			1.11227	1.04515	1.89827		0.182883	0.127414	0.337952		0.139185	0.719388	1.3652
	2533	1607	1268		1181	801	518		4168	1596	566			1.02487	0.703625	0.808534		0.477842	0.350718	0.3303		1.6864	0.698809	0.360907
	1552	3215	991		-347	460	880		3353	902	1832			0.627951	1.40769	0.631906		-0.140399	0.201411	0.561128		1.35665	0.394941	1.16817
	1938	2146	1100		170	113	478		2318	1885	436			0.78413	0.939626	0.70141		0.0687833	0.0494771	0.304794		0.937881	0.825348	0.278013
	1865	968	723		476	214	905		2541	836	1742			0.754593	0.423839	0.461018		0.192593	0.0936999	0.577069		1.02811	0.366043	1.11078
	2425	1970	1839		97	652	1322		2397	1039	711			0.981174	0.862565	1.17263		0.0392469	0.285478	0.842967		0.969845	0.454926	0.453366
	2058	1753	1603		220	487	552		1455	1231	1542			0.832683	0.767551	1.02215		0.0890137	0.213233	0.35198		0.588704	0.538994	0.983249
	3604	1424	951		966	384	1444		1137	1925	1302			1.45821	0.623499	0.606401		0.390851	0.168134	0.92076		0.460039	0.842862	0.830214
	1208	1178	892		559	174	1434		1526	557	1685			0.488766	0.515788	0.56878		0.226176	0.0761859	0.914383		0.617431	0.243883	1.07443
	3331	1050	1409		959	304	1845		2737	1320	1375			1.34775	0.459743	0.898442		0.388019	0.133106	1.17646		1.10741	0.577962	0.876762
	1117	1950	2831		722	663	480		1637	2264	392			0.451947	0.853808	1.80517		0.292127	0.290295	0.30607		0.662343	0.991293	0.249957
	3711	658	1482		286	178	377		1780	1282	922			1.5015	0.288105	0.94499		0.115718	0.0779373	0.240392		0.720202	0.561324	0.587909
	3707	1114	1438		230	81	551		1483	1095	701			1.49988	0.487765	0.916934		0.0930598	0.0354659	0.351343		0.600033	0.479446	0.446989
	2616	1380	1258		995	236	112		-128	1711	1511			1.05845	0.604233	0.802158		0.402585	0.103333	0.0714163		-0.0517898	0.749162	0.963482
	2787	2530	1345		637	147	279		1768	1065	1872			1.12764	1.10776	0.857633		0.257735	0.064364	0.177903		0.715346	0.46631	1.19367
	2694	2434	1392		376	384	368		1687	1246	725			1.09001	1.06573	0.887602		0.152132	0.168134	0.234653		0.682573	0.545561	0.462293
	1920	2969	1299		386	724	164		1380	1743	1405			0.776847	1.29998	0.828301		0.156179	0.317004	0.104574		0.558359	0.763173	0.895892
	2260	2684	1298		139	481	106		701	1804	544			0.914413	1.17519	0.827664		0.0562405	0.210606	0.0675904		0.28363	0.789882	0.346879
	2499	1877	1505		497	325	483		1652	2698	1049			1.01111	0.821845	0.959656		0.20109	0.142301	0.307983		0.668412	1.18132	0.66889
	1465	1988	1506		15	328	1192		2132	1086	1431			0.59275	0.870446	0.960294		0.00606911	0.143615	0.760073		0.862623	0.475505	0.91247
	3562	1627	1433		893	286	639		-318	1403	320			1.44121	0.712382	0.913746		0.361315	0.125225	0.407455		-0.128665	0.614304	0.204046
	1330	2505	1710		-113	603	353		779	1157	885			0.538128	1.09681	1.09037		-0.0457207	0.264024	0.225089		0.315189	0.506593	0.564316
	1632	908	1578		809	393	518		2662	2251	305			0.66032	0.397568	1.0062		0.327328	0.172075	0.3303		1.07707	0.985601	0.194482
	882	1450	1176		-416	282	1203		1568	1008	423			0.356864	0.634883	0.749871		-0.168317	0.123474	0.767087		0.634425	0.441353	0.269724
	1763	2566	1059		246	137	1282		1069	1280	719			0.713323	1.12352	0.675266		0.0995335	0.0599855	0.817461		0.432526	0.560448	0.458467
	3776	1611	1822		323	342	1538		1790	1431	1915			1.5278	0.705377	1.16179		0.130688	0.149745	0.980698		0.724248	0.626564	1.22109
	2632	2712	1033		243	231	69		1789	1146	853			1.06493	1.18745	0.658688		0.0983197	0.101143	0.0439975		0.723843	0.501776	0.543911
	1850	925	1723		290	314	1791		2045	1196	311			0.748524	0.405011	1.09866		0.117336	0.137485	1.14202		0.827423	0.523669	0.198308
	2089	1385	2402		268	813	746		945	3600	803			0.845225	0.606423	1.53162		0.108435	0.355972	0.475683		0.382354	1.57626	0.512029
	1415	1423	1748		361	291	221		2086	2032	344			0.57252	0.623061	1.1146		0.146063	0.127414	0.14092		0.844012	0.889712	0.21935
	1952	2372	2067		171	311	680		2465	1065	1015			0.789794	1.03858	1.31801		0.0691879	0.136171	0.433599		0.997358	0.46631	0.64721
	3518	1679	1291		277	467	564		1203	1666	2110			1.42341	0.73515	0.8232		0.112076	0.204476	0.359632		0.486743	0.729458	1.34543
	2306	1897	2159		787	597	572		568	617	385			0.933025	0.830602	1.37668		0.318426	0.261397	0.364733		0.229817	0.270154	0.245493
	2784	2348	1234		701	736	1701		1397	929	837			1.12643	1.02807	0.786854		0.28363	0.322258	1.08463		0.565237	0.406763	0.533709
	1751	1618	2319		348	456	655		2968	2455	710			0.708468	0.708442	1.4787		0.140803	0.19966	0.417658		1.20088	1.07492	0.452728
	4727	1283	1436		965	539	232		1840	1623	1003			1.91258	0.561762	0.915659		0.390446	0.236001	0.147934		0.744478	0.710631	0.639558
	-179	1391	2052		59	193	641		3494	1300	389			-0.0724248	0.60905	1.30845		0.0238719	0.0845051	0.408731		1.4137	0.569205	0.248044
	3973	1994	1607		764	552	671		1307	1166	393			1.60751	0.873073	1.0247		0.30912	0.241693	0.42786		0.528822	0.510533	0.250595
	2942	1617	1321		684	753	1136		2577	1296	2595			1.19036	0.708004	0.842329		0.276752	0.329701	0.724365		1.04267	0.567454	1.65469
	1652	2819	1302		1197	484	1455		2835	1745	1468			0.668412	1.2343	0.830214		0.484315	0.211919	0.927774		1.14706	0.764049	0.936063
	2153	2637	1161		431	725	480		596	1789	152			0.87112	1.15461	0.740306		0.174386	0.317441	0.30607		0.241146	0.783314	0.0969221
	2712	2314	1010		1175	382	405		3450	956	502			1.0973	1.01319	0.644022		0.475414	0.167259	0.258246		1.3959	0.418585	0.320098
	3644	1362	1028		362	389	470		2524	1843	534			1.47439	0.596352	0.655499		0.146468	0.170324	0.299693		1.02123	0.806958	0.340503
	4180	2011	1568		240	1182	820		2211	990	2692			1.69126	0.880517	0.999828		0.0971058	0.517539	0.522869		0.894587	0.433472	1.71654
	5167	2452	1740		438	264	1602		1558	1342	1672			2.09061	1.07361	1.1095		0.177218	0.115592	1.02151		0.630379	0.587595	1.06614
	2378	2524	1008		434	1431	1156		3525	1242	935			0.962157	1.10513	0.642746		0.1756	0.626564	0.737118		1.42624	0.54381	0.596198
	1150	2111	1715		835	1210	753		3438	2054	960			0.465299	0.924302	1.09356		0.337847	0.529799	0.480147		1.39104	0.899344	0.612139
	4185	984	1907		283	867	487		1757	1479	1010			1.69328	0.430845	1.21599		0.114504	0.379616	0.310533		0.710896	0.64758	0.644022
	2960	3563	2219		464	1417	573		506	1347	617			1.19764	1.56006	1.41493		0.187738	0.620434	0.365371		0.204731	0.589784	0.393427
	3596	3495	1456		1052	641	710		3676	1092	376			1.45497	1.53029	0.928412		0.425647	0.280662	0.452728		1.48734	0.478132	0.239755
	1317	1880	935		200	393	1353		581	3426	2367			0.532868	0.823158	0.596198		0.0809215	0.172075	0.862734		0.235077	1.50007	1.50931
	2471	2475	1357		517	1712	1685		3328	926	1676			0.999785	1.08368	0.865285		0.209182	0.7496	1.07443		1.34653	0.405449	1.06869
	3090	2057	923		453	367	682		2991	2375	1142			1.25024	0.900658	0.588547		0.183287	0.160691	0.434874		1.21018	1.03989	0.728191
	2774	942	1489		647	1532	1463		4875	1759	2011			1.12238	0.412455	0.949454		0.261781	0.670786	0.932875		1.97246	0.770178	1.2823
	2658	1664	1941		306	983	716		1747	966	1403			1.07545	0.728583	1.23767		0.12381	0.430407	0.456554		0.70685	0.422963	0.894616
	2890	1201	1126		476	1702	1664		1281	1667	600			1.16932	0.525858	0.717989		0.192593	0.745221	1.06104		0.518302	0.729896	0.382587
	3204	1372	1969		145	423	1029		2323	2679	1221			1.29636	0.60073	1.25552		0.0586681	0.185211	0.656137		0.939904	1.173	0.778565
	2082	1641	1999		82	1099	1305		2117	982	407			0.842393	0.718512	1.27465		0.0331778	0.481197	0.832127		0.856554	0.429969	0.259522
	2360	1139	1590		89	1331	530		1667	1440	247			0.954874	0.498711	1.01386		0.0360101	0.582779	0.337952		0.674481	0.630504	0.157498
	1883	2591	2086		137	539	626			1147	564			0.761876	1.13447	1.33013		0.0554312	0.236001	0.399166			0.502214	0.359632
	858	2808	1932		51	307	424			1804	1134			0.347153	1.22948	1.23193		0.020635	0.13442	0.270362			0.789882	0.72309
	3771	3185	2234		307	1557	850			2039	1371			1.52578	1.39455	1.4245		0.124215	0.681733	0.541999			0.892777	0.874212
	2632	3046	912		71	3489	568			3076				1.06493	1.33369	0.581533		0.0287271	1.52766	0.362183			1.34683
	2442	3636	1385		307	1716	1696			862				0.988052	1.59202	0.883139		0.124215	0.751351	1.08145			0.377427
	2524	3895	1427		108	425	580			768				1.02123	1.70543	0.90992		0.0436976	0.186086	0.369834			0.336269
	2350	2644	1246		858	1078	727			926				0.950828	1.15768	0.794506		0.347153	0.472002	0.463568			0.405449
	2794	2613	1860		451	824	462			981				1.13047	1.1441	1.18602		0.182478	0.360789	0.294592			0.429531
	4714	3569	1758		303	803	565			692				1.90732	1.56269	1.12098		0.122596	0.351594	0.36027			0.302992
	3712	3578	1302		260	1086	226			1662				1.5019	1.56663	0.830214		0.105198	0.475505	0.144108			0.727707
	4052	2940	1126		263	827	373			1324				1.63947	1.28728	0.717989		0.106412	0.362102	0.237842			0.579714
	4048	2540	879		535	1317	354			985				1.63785	1.11214	0.56049		0.216465	0.576649	0.225726			0.431282
	4910	2103	1367		399	673	523			1959				1.98662	0.920799	0.871661		0.161438	0.294673	0.333488			0.857749
	2849	3990	1038		-187	1634	584			964				1.15273	1.74702	0.661876		-0.0756616	0.715447	0.372385			0.422088
	2865	2243	1196		241	266	1075			918				1.1592	0.982098	0.762624		0.0975104	0.116468	0.685469			0.401946
	3801	2421	1170		655	757	1560			688				1.53791	1.06004	0.746045		0.265018	0.331453	0.994727			0.301241
	2256	2626	2107		504	1293	934			1591				0.912795	1.14979	1.34352		0.203922	0.56614	0.595561			0.69662
	3191	2316	1305		557	836	734			1445				1.2911	1.01406	0.832127		0.225366	0.366043	0.468032			0.632694
	3377	1498	1393		192	697	643			1538				1.36636	0.6559	0.88824		0.0776847	0.305182	0.410006			0.673414
	2286	1941	1131		816	111	682			1696				0.924933	0.849867	0.721177		0.33016	0.0486014	0.434874			0.742594
	1987	2070	1059		719	1105	716			1047				0.803955	0.90635	0.675266		0.290913	0.483824	0.456554			0.458429
	1493	2447	986		654	2177	1001			1961				0.604079	1.07142	0.628718		0.264613	0.9532	0.638283			0.858624
	-157	1361	1013		540	978	1125			2566				-0.0635234	0.595914	0.645935		0.218488	0.428217	0.717351			1.12352
	1841	2127	835		511	1738	658			1109				0.744883	0.931307	0.532434		0.206755	0.760984	0.419571			0.485576
	2704	2167	833		120	878	553			952				1.09406	0.948821	0.531159		0.0485529	0.384432	0.352618			0.416833
	1449	3061	1232		495	1142	629			1570				0.586276	1.34026	0.785579		0.200281	0.500025	0.401079			0.687425
	2002	2535	1842		581	1056	861			1148				0.810024	1.10995	1.17454		0.235077	0.46237	0.549013			0.502652
	2330	3287	646		1451	1545	64			896				0.942736	1.43921	0.411919		0.587086	0.676479	0.0408093			0.392314
	2974	1885	1725		499	1529	412			1539				1.2033	0.825348	1.09994		0.201899	0.669473	0.26271			0.673851
	2629	3237	712		290	655	329			1951				1.06371	1.41732	0.454003		0.117336	0.286792	0.209785			0.854246
	3336	843	1058		467	1059	279			1520				1.34977	0.369108	0.674629		0.188952	0.463683	0.177903			0.665532
	2700	2446	1269		985	1047	609			1919				1.09244	1.07098	0.809172		0.398539	0.458429	0.388326			0.840234
	4826	3718	2322		135	1000	1884			1011				1.95264	1.62793	1.48061		0.054622	0.43785	1.20132			0.442667
	3247	3477	2446		875	1676	678			664				1.31376	1.52241	1.55968		0.354032	0.733837	0.432324			0.290733
	1693	1890	1905		656	983	890			1521				0.685001	0.827537	1.21471		0.265423	0.430407	0.567504			0.66597
	3460	1913	1937		-202	1011	399			2174				1.39994	0.837607	1.23512		-0.0817307	0.442667	0.25442			0.951886
	4972	1447	1062		91	1023	981			1293				2.01171	0.633569	0.677179		0.0368193	0.447921	0.62553			0.56614
	2563	2711	984		463	977	265			1967				1.03701	1.18701	0.627443		0.187333	0.42778	0.168976			0.861251
	1426	2234	1082		59	1516	512			945				0.57697	0.978157	0.689932		0.0238719	0.663781	0.326474			0.413768
	178	2175	1137		402	1800	1223			1858				0.0720202	0.952324	0.725003		0.162652	0.78813	0.77984			0.813526
	135	3741	950		577	1360	352			1244				0.054622	1.638	0.605763		0.233459	0.595476	0.224451			0.544686
	2643	3276	3078		481	1709	886			1801				1.06938	1.4344	1.96267		0.194616	0.748286	0.564954			0.788568
	1582	3311	2930		643	504	276			928				0.640089	1.44972	1.8683		0.260163	0.220676	0.17599			0.406325
	1784	4171	2707		1487	1659	334			1884				0.72182	1.82627	1.72611		0.601652	0.726393	0.212974			0.82491
	3341	4213	1551		667	1170	414			1004				1.35179	1.84466	0.988988		0.269873	0.512285	0.263985			0.439602
	2300	4910	2134		356	421	375			2787				0.930598	2.14984	1.36074		0.14404	0.184335	0.239117			1.22029
	2615	4525	1597		905	866	448			1090				1.05805	1.98127	1.01832		0.36617	0.379178	0.285665			0.477257
	1725	3721	1732		517	476	427			1743				0.697948	1.62924	1.1044		0.209182	0.208417	0.272275			0.763173
	1506	2179	2200		451	993	980			1676				0.609339	0.954076	1.40282		0.182478	0.434785	0.624892			0.733837
	1564	3009	2020		100	522	333			609				0.632806	1.31749	1.28804		0.0404608	0.228558	0.212336			0.266651
	3874	3051	1244		347	1377	235			1235				1.56745	1.33588	0.793231		0.140399	0.60292	0.149847			0.540745
	2956	2217	1808		209	388	54			1150				1.19602	0.970714	1.15286		0.084563	0.169886	0.0344328			0.503528
	2998	1208	1604		286	719	704			734				1.21301	0.528923	1.02278		0.115718	0.314814	0.448902			0.321382
	1954	443	1185		106	1908	609			1503				0.790603	0.193968	0.75561		0.0428884	0.835418	0.388326			0.658089
	2349	3203	1243		392	1955	543			357				0.950423	1.40243	0.792593		0.158606	0.855997	0.346241			0.156313
	3635	1971	1842		603	2032	564			1518				1.47075	0.863003	1.17454		0.243978	0.889712	0.359632			0.664657
	2786	2900	1581		43	1557				655				1.12724	1.26977	1.00812		0.0173981	0.681733				0.286792
	829	2629	2389		831	1254				1031				0.33542	1.15111	1.52333		0.336229	0.549064				0.451424
	1778	3403	2449		187	495				1212				0.719392	1.49	1.56159		0.0756616	0.216736				0.530674
	2459	2564	1826		381	630				628				0.99493	1.12265	1.16434		0.154156	0.275846				0.27497
	1741	2330	1028		320	803				336				0.704422	1.02019	0.655499		0.129474	0.351594				0.147118
	569	1955	2313		12	1760				430				0.230222	0.855997	1.47487		0.00485529	0.770616				0.188276
	1559	1464	3336		-9	705				1160				0.630783	0.641013	2.12718		-0.00364147	0.308684				0.507906
	2543	1549	2008		225	919				1148				1.02892	0.67823	1.28039		0.0910367	0.402384				0.502652
	3212	-151	1530		413	770				844				1.2996	-0.0661154	0.975597		0.167103	0.337145				0.369546
	3039	4725	1241		537	1429				382				1.2296	2.06884	0.791318		0.217274	0.625688				0.167259
	2900	2897	1279		598	676				398				1.17336	1.26845	0.815548		0.241955	0.295987				0.174264
	2461	1815	2005		426	2076				771				0.995739	0.794698	1.27848		0.172363	0.908977				0.337582
	3286	3148	1492		496	1724				676				1.32954	1.37835	0.951367		0.200685	0.754854				0.295987
	1783	4972	1458		460	2060				422				0.721415	2.17699	0.929687		0.18612	0.901971				0.184773
	2983	2623	1304		820	1514				1395				1.20694	1.14848	0.831489		0.331778	0.662905				0.610801
	2893	2571	1442		326	1162				1039				1.17053	1.12571	0.919485		0.131902	0.508782				0.454926
	2879	22326	2711		499	653				320				1.16487	9.77544	1.72866		0.201899	0.285916				0.140112
	1216	17942	2259		110	984				421				0.492003	7.85591	1.44044		0.0445068	0.430845				0.184335
	2249	9697	2467		376	1111				799				0.909963	4.24583	1.57307		0.152132	0.486452				0.349842
	2873	2909	1906		186	637								1.16244	1.27371	1.21535		0.075257	0.278911
	2740	3328	1232		310	926								1.10862	1.45717	0.785579		0.125428	0.405449
	2777	2058	1500		96	528								1.1236	0.901096	0.956468		0.0388423	0.231185
	4498	1614	2714		-8	542								1.81993	0.70669	1.73057		-0.00323686	0.237315
	3187	1696	1796		431	721								1.28948	0.742594	1.14521		0.174386	0.31569
	2471	1736	992		222									0.999785	0.760108	0.632544		0.0898229
	2490	1700	2006		117									1.00747	0.744345	1.27912		0.0473391
	3579	3235	1954		317									1.44809	1.41645	1.24596		0.128261
	2056	3554	864		349									0.831873	1.55612	0.550926		0.141208
	3760	809	1523		638									1.52132	0.354221	0.971134		0.25814
	3196	3013	1833		417									1.29313	1.31924	1.1688		0.168721
	3027	1996	1274		40									1.22475	0.873949	0.81236		0.0161843
	3470	3851	2313											1.40399	1.68616	1.47487
	1773	2459	1428											0.717369	1.07667	0.910557
	2984	1883	1393											1.20735	0.824472	0.88824
	3306	342	2460											1.33763	0.149745	1.56861
	1308	2553	2939											0.529227	1.11783	1.87404
	2500	2940	1907											1.01152	1.28728	1.21599
	3416	3014	1227											1.38214	1.31968	0.782391
	2376	2397	3241											0.961348	1.04953	2.06661
	2104	1682	2073											0.851294	0.736464	1.32184
	2828	1896	1874											1.14423	0.830164	1.19495
	2099	3022	2428											0.849271	1.32318	1.5482
	4365	1792	1813											1.76611	0.784628	1.15605
	3740	2700	3322											1.51323	1.1822	2.11826
	2059	4433	1702											0.833087	1.94099	1.08527
	2012	2943	2368											0.814071	1.28859	1.50994
	1913	2850	1876											0.774014	1.24787	1.19622
	2862	2697	2594											1.15799	1.18088	1.65405
		1322	713												0.578838	0.454641
		2249	1137												0.984725	0.725003
		3073													1.34551
		2112													0.92474
		2966													1.29866
		4366													1.91165
		2503													1.09594
		2064													0.903723
		4127													1.80701
		2150													0.941378
		4255													1.86305
		3545													1.55218
		2196													0.961519
		1605													0.70275
		1742													0.762735
		1573													0.688738
		4881													2.13715
		3336													1.46067
		1802													0.789006
		1394													0.610363
		2865													1.25444
		3239													1.4182
		1641													0.718512
		2189													0.958454
		3197													1.39981
		2263													0.990855
		2362													1.0342
		2144													0.938751
		2109													0.923426
		2021													0.884895
		4365													1.91122
		3435													1.50402
		2101													0.919923
		2301													1.00749
		2088													0.914231
		2943													1.28859
MEAN	2471.53	2283.89	1568.27	#DIV/0!	432.893	701.31	706.76	#DIV/0!	1281.43	1567.16	1134.45	#DIV/0!	#DIV/0!	1	1	1		0.175152	0.307069	0.450662		0.518475	0.686181	0.723378

## Sheet: Figure 2e
CCDC15 signal intensity
	Control Raw Data				POC1A KO Raw				POC1B KO Raw					Control Normalized				POC1A Normalized				POC1B KO Normalized
	Exp1	Exp2	Exp3		Exp1	Exp2	Exp3		Exp1	Exp2	Exp3			Exp1	Exp2	Exp3		Exp1	Exp2	Exp3		Exp1	Exp2	Exp3
	-49	762	2347		-45	469	377		627	803	532			-0.23878	0.809836	1.74244		-0.219288	0.498442	0.27989		3.05541	0.853409	0.394964			p-value
	214	737	1043		108	815	251		394	325	617			1.04284	0.783266	0.774337		0.526291	0.866163	0.186346		1.91999	0.345402	0.458069		Control vs POC1AKO	2.49657e-08
	49	1208	1927		199	572	170		340	164	621			0.23878	1.28383	1.43063		0.96974	0.607908	0.12621		1.65684	0.174295	0.461039		Control vs POC1BKO	0.000607998
	57	719	1092		28	1022	320		-905	498	575			0.277765	0.764136	0.810715		0.136446	1.08616	0.237572		-4.41012	0.529263	0.426888
	-102	754	1142		-677	459	368		307	229	463			-0.497053	0.801333	0.847836		-3.29906	0.487814	0.273208		1.49603	0.243376	0.343737
	223	1181	1700		148	369	427		823	192	419			1.08669	1.25514	1.2621		0.721214	0.392164	0.317011		4.01053	0.204053	0.311071
	135	758	1483		240	329	138		-49	113	418			0.657864	0.805584	1.101		1.16954	0.349653	0.102453		-0.23878	0.120094	0.310329
	335	832	2209		-59	330	25		-447	735	279			1.63248	0.88423	1.63999		-0.287511	0.350716	0.0185603		-2.17826	0.781141	0.207133
	-12	549	1806		1093	517	338		31	552	720			-0.0584768	0.583464	1.3408		5.32626	0.549455	0.250936		0.151065	0.586652	0.534538
	-63	881	2160		101	641	195		213	732	638			-0.307003	0.936306	1.60361		0.49218	0.68124	0.144771		1.03796	0.777952	0.47366
	456	839	1208		39	597	169		-132	1538	513			2.22212	0.891669	0.896835		0.19005	0.634477	0.125468		-0.643245	1.63455	0.380858
	214	928	1182		-228	199	427		213	940	250			1.04284	0.986256	0.877533		-1.11106	0.211492	0.317011		1.03796	0.99901	0.185603
	600	1005	2828		-162	653	961		-66	533	419			2.92384	1.06809	2.09955		-0.789436	0.693993	0.713459		-0.321622	0.56646	0.311071
	156	1033	2945		47	241	461		190	774	511			0.760198	1.09785	2.18641		0.229034	0.256129	0.342253		0.925882	0.822589	0.379373
	214	506	553		-3	660	263		-116	541	1023			1.04284	0.537765	0.410555		-0.0146192	0.701432	0.195255		-0.565275	0.574962	0.759489
	291	694	791		132	709	225		-172	243	910			1.41806	0.737567	0.587249		0.643245	0.753508	0.167043		-0.838167	0.258255	0.675596
	337	855	726		127	262	5		-40	701	1059			1.64222	0.908674	0.538992		0.618879	0.278447	0.00371207		-0.194923	0.745006	0.786216
	1	970	1885		277	230	191		114	260	783			0.00487306	1.03089	1.39945		1.34984	0.244439	0.141801		0.555529	0.276322	0.58131
	238	681	1312		-107	564	497		2	356	642			1.15979	0.723751	0.974046		-0.521418	0.599406	0.368979		0.00974613	0.378348	0.476629
	186	1371	1326		111	157	440		-17	446	741			0.90639	1.45707	0.98444		0.54091	0.166856	0.326662		-0.0828421	0.473998	0.550128
	469	1143	800		30	526	169		258	316	620			2.28547	1.21475	0.593931		0.146192	0.55902	0.125468		1.25725	0.335837	0.460296
	328	1097	2277		309	844	167		484	316	449			1.59837	1.16587	1.69048		1.50578	0.896983	0.123983		2.35856	0.335837	0.333344
	55	949	689		51	369	137		-56	556	320			0.268019	1.00857	0.511523		0.248526	0.392164	0.101711		-0.272892	0.590904	0.237572
	486	1001	762		-34	1033	326		65	1008	533			2.36831	1.06384	0.565719		-0.165684	1.09785	0.242027		0.316749	1.07128	0.395706
	780	593	782		179	828	456		13	976	387			3.80099	0.630226	0.580567		0.872279	0.879979	0.33854		0.0633498	1.03727	0.287314
	514	741	2057		-323	591	348		-179	531	281			2.50476	0.787517	1.52714		-1.574	0.628101	0.25836		-0.872279	0.564334	0.208618
	189	996	1478		-169	283	175		40	507	844			0.921009	1.05853	1.09729		-0.823548	0.300766	0.129922		0.194923	0.538828	0.626597
	351	1108	1619		270	458	372		-178	194	532			1.71045	1.17756	1.20197		1.31573	0.486752	0.276178		-0.867405	0.206179	0.394964
	503	1716	1167		202	1150	124		-3	458	1126			2.45115	1.82372	0.866396		0.984359	1.22219	0.0920593		-0.0146192	0.486752	0.835957
	263	1647	878		273	543	395		112	335	774			1.28162	1.75039	0.651839		1.33035	0.577088	0.293253		0.545783	0.35603	0.574628
	158	471	1812		117	279	268		133	439	443			0.769944	0.500568	1.34525		0.570149	0.296515	0.198967		0.648118	0.466559	0.328889
	251	1181	970		42	390	260		17	863	765			1.22314	1.25514	0.720141		0.204669	0.414483	0.193027		0.0828421	0.917176	0.567946
	144	1109	959		128	711	123		74	352	252			0.701721	1.17862	0.711974		0.623752	0.755634	0.0913168		0.360607	0.374097	0.187088
	320	1174	915		-1	101	366		-131	126	1579			1.55938	1.2477	0.679308		-0.00487306	0.10734	0.271723		-0.638371	0.13391	1.17227
	256	1156	1205		3	458	212		56	191	2211			1.2475	1.22857	0.894608		0.0146192	0.486752	0.157392		0.272892	0.20299	1.64148
	275	617	2112		452	852	137		200	424	864			1.34009	0.655733	1.56798		2.20263	0.905485	0.101711		0.974613	0.450617	0.641445
	252	794	2155		-205	195	414		263	518	1259			1.22801	0.843844	1.5999		-0.998978	0.207241	0.307359		1.28162	0.550518	0.934698
	590	746	1494		146	451	564		111	225	1020			2.87511	0.792831	1.10917		0.711467	0.479312	0.418721		0.54091	0.239125	0.757262
	247	1175	2186		196	325	374		312	830	333			1.20365	1.24876	1.62292		0.955121	0.345402	0.277663		1.5204	0.882104	0.247224
	-50	1135	1735		-46	417	28		175	385	818			-0.243653	1.20625	1.28809		-0.224161	0.443178	0.0207876		0.852786	0.409169	0.607294
	107	645	1492		-13	503	30		373	680	966			0.521418	0.685491	1.10768		-0.0633498	0.534576	0.0222724		1.81765	0.722688	0.717171
	433	448	1374		6	235	325		15	458	932			2.11004	0.476124	1.02008		0.0292384	0.249752	0.241284		0.073096	0.486752	0.691929
	151	745	2280		34	348	15		47	585	2044			0.735833	0.791768	1.6927		0.165684	0.369846	0.0111362		0.229034	0.621724	1.51749
	-150	925	1577		159	440	399		-6	508	1586			-0.73096	0.983068	1.17079		0.774817	0.467622	0.296223		-0.0292384	0.53989	1.17747
	187	918	2213		17	105	289		8	241	657			0.911263	0.975629	1.64296		0.0828421	0.111592	0.214557		0.0389845	0.256129	0.487766
	289	1097	1200		32	668	420		31	316	1018			1.40832	1.16587	0.890896		0.155938	0.709935	0.311814		0.151065	0.335837	0.755777
	33	1551	823		-52	256	268		23	337	1200			0.160811	1.64837	0.611006		-0.253399	0.272071	0.198967		0.11208	0.358156	0.890896
	324	801	630		-99	390	648		-1	579	1033			1.57887	0.851284	0.46772		-0.482433	0.414483	0.481084		-0.00487306	0.615347	0.766913
	200	815	898		194	448	103		0	835	840			0.974613	0.866163	0.666687		0.945375	0.476124	0.0764686		0	0.887418	0.623627
	-8	1199	1126		205	477	421		8	706	601			-0.0389845	1.27427	0.835957		0.998978	0.506944	0.312556		0.0389845	0.75032	0.44619
	188	695	1653		100	505	387		14	638	1190			0.916136	0.73863	1.22721		0.487306	0.536702	0.287314		0.0682229	0.678051	0.883472
	74	1124	1120		122	519	391		-76	455	952			0.360607	1.19456	0.831503		0.594514	0.551581	0.290284		-0.370353	0.483563	0.706778
	148	637	1652		45	652	438		20	295	595			0.721214	0.676988	1.22647		0.219288	0.69293	0.325177		0.0974613	0.313519	0.441736
	260	986	752		41	935	405		122	366	1001			1.267	1.0479	0.558295		0.199796	0.993696	0.300677		0.594514	0.388976	0.743156
	-111	718	1881		148	704	371		18	486	892			-0.54091	0.763073	1.39648		0.721214	0.748194	0.275435		0.0877152	0.516509	0.662233
	300	958	1922		35	598	256		120	195	962			1.46192	1.01814	1.42692		0.170557	0.63554	0.190058		0.584768	0.207241	0.714202
	405	894	1017		14	283	143		10	428	245			1.97359	0.950122	0.755034		0.0682229	0.300766	0.106165		0.0487306	0.454868	0.181891
	182	615	2270		-8	507	475		-3	384	1218			0.886898	0.653607	1.68528		-0.0389845	0.538828	0.352646		-0.0146192	0.408106	0.904259
	192	661	1550		284	222	586		35	220	632			0.935628	0.702495	1.15074		1.38395	0.235936	0.435054		0.170557	0.233811	0.469205
	628	1003	966		14	377	219		84	420	541			3.06028	1.06596	0.717171		0.0682229	0.400667	0.162589		0.409337	0.446366	0.401646
	294	1297	893		-113	915	135		6	689	513			1.43268	1.37842	0.662975		-0.550656	0.97244	0.100226		0.0292384	0.732253	0.380858
	391	914	1291		21	504	419		71	716	681			1.90537	0.971378	0.958456		0.102334	0.535639	0.311071		0.345988	0.760948	0.505584
	139	820	1767		116	699	80		53	367	1036			0.677356	0.871477	1.31184		0.565275	0.742881	0.0593931		0.258272	0.390039	0.76914
	85	1674	1782		-114	521	200		27	491	554			0.41421	1.77909	1.32298		-0.555529	0.553706	0.148483		0.131573	0.521823	0.411297
	40	1012	2396		-78	947	115		117	312	1150			0.194923	1.07553	1.77882		-0.380099	1.00645	0.0853775		0.570149	0.331586	0.853775
	295	1207	796		24	164	216		229	491	529			1.43755	1.28277	0.590961		0.116954	0.174295	0.160361		1.11593	0.521823	0.392737
	136	551	1349		50	165	356		319	277	788			0.662737	0.58559	1.00152		0.243653	0.175358	0.264299		1.55451	0.294389	0.585022
	-50	1417	1585		-86	140	47		-113	513	269			-0.243653	1.50595	1.17673		-0.419084	0.148789	0.0348934		-0.550656	0.545204	0.199709
	-172	1113	1769		68	69	225		95	332	249			-0.838167	1.18287	1.31333		0.331368	0.0733316	0.167043		0.462941	0.352842	0.184861
	162	555	1413		355	148	284		259	688	717			0.789436	0.589841	1.04903		1.72994	0.157291	0.210845		1.26212	0.73119	0.53231
	48	956	1293		364	75	152		184	271	591			0.233907	1.01601	0.95994		1.7738	0.0797082	0.112847		0.896644	0.288012	0.438766
	351	647	1532		-4	222	327		492	426	156			1.71045	0.687616	1.13738		-0.0194923	0.235936	0.242769		2.39755	0.452743	0.115816
	186	966	2177		137	536	473		-6	154	865			0.90639	1.02664	1.61623		0.66761	0.569648	0.351162		-0.0292384	0.163668	0.642188
	235	767	1848		-59	129	353		253	163	737			1.14517	0.815149	1.37198		-0.287511	0.137098	0.262072		1.23289	0.173233	0.547159
	223	968	1310		53	198	174		209	392	425			1.08669	1.02877	0.972562		0.258272	0.21043	0.12918		1.01847	0.416608	0.315526
	189	496	648		140	94	452		-208	399	134			0.921009	0.527137	0.481084		0.682229	0.099901	0.335571		-1.0136	0.424048	0.0994834
	-26	983	1216		48	147	253		14	513	437			-0.1267	1.04471	0.902775		0.233907	0.156228	0.187831		0.0682229	0.545204	0.324435
	196	1527	2177		110	233	583		52	362	335			0.955121	1.62286	1.61623		0.536037	0.247627	0.432827		0.253399	0.384725	0.248708
	31	675	1769		65	292	178		220	208	751			0.151065	0.717374	1.31333		0.316749	0.310331	0.13215		1.07207	0.221057	0.557552
	288	1063	1752		80	331	146		15	198	590			1.40344	1.12973	1.30071		0.389845	0.351779	0.108392		0.073096	0.21043	0.438024
	252	721	1293		365	202	151		189	195	310			1.22801	0.766262	0.95994		1.77867	0.214681	0.112104		0.921009	0.207241	0.230148
	225	739	1484		-41	126	338		230	472	697			1.09644	0.785392	1.10174		-0.199796	0.13391	0.250936		1.1208	0.50163	0.517462
	366	661	1426		391	364	449		-76	516	1174			1.78354	0.702495	1.05868		1.90537	0.386851	0.333344		-0.370353	0.548393	0.871593
	187	1060	1419		208	417	218		57	309	756			0.911263	1.12654	1.05348		1.0136	0.443178	0.161846		0.277765	0.328398	0.561265
	296	966	1704		-165	400	181		148	487	683			1.44243	1.02664	1.26507		-0.804056	0.425111	0.134377		0.721214	0.517572	0.507068
	40	1282	2200		159	33	68		72	259	742			0.194923	1.36248	1.63331		0.774817	0.0350716	0.0504841		0.350861	0.275259	0.550871
	-9	631	1808		107	446	189		35	585	153			-0.0438576	0.670612	1.34228		0.521418	0.473998	0.140316		0.170557	0.621724	0.113589
	143	883	1635		60	115	142		-54	485	982			0.696848	0.938431	1.21385		0.292384	0.122219	0.105423		-0.263145	0.515446	0.72905
	80	680	2067		418	291	255		-10	407	502			0.389845	0.722688	1.53457		2.03694	0.309268	0.189315		-0.0487306	0.43255	0.372692
	373	1054	1800		-6	244	312		87	235	760			1.81765	1.12017	1.33634		-0.0292384	0.259317	0.231633		0.423957	0.249752	0.564234
	306	654	2114		-69	395	1267		23	248	1262			1.49116	0.695056	1.56946		-0.336241	0.419797	0.940638		0.11208	0.263569	0.936926
	226	833	2411		105	733	895		86	296	1015			1.10131	0.885293	1.78996		0.511672	0.779015	0.66446		0.419084	0.314582	0.75355
	89	699	1307		167	1007	2422		92	512	573			0.433703	0.742881	0.970334		0.813802	1.07022	1.79813		0.448322	0.544141	0.425403
	92	1231	1170		105	386	643		29	504	1572			0.448322	1.30828	0.868624		0.511672	0.410232	0.477372		0.141319	0.535639	1.16707
	91	1246	799		-31	643	787		341	124	1287			0.443449	1.32422	0.593188		-0.151065	0.683365	0.584279		1.66172	0.131784	0.955486
	93	1034	618		79	611	383		-56	419	319			0.453195	1.09891	0.458811		0.384972	0.649356	0.284344		-0.272892	0.445303	0.23683
	247	1019	2574		196	476	710		297	753	923			1.20365	1.08297	1.91097		0.955121	0.505882	0.527113		1.4473	0.800271	0.685248
	124	818	1134		-79	383	851		-273	348	996			0.60426	0.869351	0.841897		-0.384972	0.407043	0.631794		-1.33035	0.369846	0.739444
	153	391	870		285	447	322		-135	446	849			0.745579	0.415546	0.6459		1.38882	0.475061	0.239057		-0.657864	0.473998	0.630309
	309	535	1561		135	391	625		-16	462	579			1.50578	0.568585	1.15891		0.657864	0.415546	0.464008		-0.077969	0.491003	0.429857
	234	1230	1799		329	329	559		150	628	737			1.1403	1.30721	1.3356		1.60324	0.349653	0.415009		0.73096	0.667423	0.547159
	64	1378	1452		119	341	232		92	592	1502			0.311876	1.46451	1.07798		0.579895	0.362407	0.17224		0.448322	0.629164	1.1151
	8	1228	1966		-36	231	673		-65	370	263			0.0389845	1.30509	1.45958		-0.17543	0.245501	0.499644		-0.316749	0.393227	0.195255
	131	1250	737		85	576	418		-6	654	454			0.638371	1.32847	0.547159		0.41421	0.612159	0.310329		-0.0292384	0.695056	0.337056
	30	915	1223		-226	196	731		185	576	638			0.146192	0.97244	0.907972		-1.10131	0.208304	0.542704		0.901517	0.612159	0.47366
	191	1026	1505		914	492	484		56	238	76			0.930755	1.09041	1.11733		4.45398	0.522886	0.359328		0.272892	0.252941	0.0564234
	-42	940	1409		714	165	1080		53	99	927			-0.204669	0.99901	1.04606		3.47937	0.175358	0.801806		0.258272	0.105215	0.688217
	-17	2257	1218		7	765	862		-94	546	663			-0.0828421	2.39869	0.904259		0.0341115	0.813024	0.63996		-0.458068	0.580276	0.49222
	111	1299	914		64	1106	237		39	171	690			0.54091	1.38055	0.678566		0.311876	1.17543	0.175952		0.19005	0.181735	0.512265
	373	960	1145		50	645	531		266	624	1734			1.81765	1.02027	0.850063		0.243653	0.685491	0.394222		1.29624	0.663172	1.28734
	233	1254	1784		68	252	711		196	413	252			1.13542	1.33272	1.32447		0.331368	0.26782	0.527856		0.955121	0.438927	0.187088
	105	831	1437		14	513	869		2	505	675			0.511672	0.883167	1.06685		0.0682229	0.545204	0.645157		0.00974613	0.536702	0.501129
	214	861	940		18	447	269		207	223	1230			1.04284	0.91505	0.697869		0.0877152	0.475061	0.199709		1.00872	0.236999	0.913168
	141	1520	1675		1	201	812		212	452	2162			0.687102	1.61542	1.24354		0.00487306	0.213618	0.60284		1.03309	0.480375	1.6051
	26	665	1996		-15	133	1596		223	582	552			0.1267	0.706746	1.48186		-0.073096	0.141349	1.18489		1.08669	0.618536	0.409812
	74	913	1057		38	451	624			46	1626			0.360607	0.970315	0.784731		0.185176	0.479312	0.463266			0.0488877	1.20716
	59	885	1498		-46	470	1399			202	899			0.287511	0.940557	1.11214		-0.224161	0.499505	1.03864			0.214681	0.66743
	296	665	2385		-68	410	532			514	533			1.44243	0.706746	1.77066		-0.331368	0.435738	0.394964			0.546267	0.395706
	442	433	939		38	239	726			384	531			2.15389	0.460182	0.697126		0.185176	0.254004	0.538992			0.408106	0.394222
	130	892	1584		-20	89	630			218	343			0.633498	0.947996	1.17598		-0.0974613	0.0945871	0.46772			0.231685	0.254648
	-67	437	2031		19	221	682			251	1219			-0.326495	0.464433	1.50784		0.0925882	0.234874	0.506326			0.266757	0.905002
	384	402	1516		38	423	633			302	266			1.87126	0.427236	1.1255		0.185176	0.449554	0.469948			0.320958	0.197482
	351	691	1373		36	285	993			428	551			1.71045	0.734378	1.01933		0.17543	0.302891	0.737216			0.454868	0.40907
	431	754	2094		-14	366	984			277	811			2.10029	0.801333	1.55461		-0.0682229	0.388976	0.730535			0.294389	0.602097
	246	1025	1633		19	636	807			30	383			1.19877	1.08935	1.21236		0.0925882	0.675926	0.599128			0.0318833	0.284344
	272	1081	1278		72	628	284			315	1518			1.32547	1.14886	0.948804		0.350861	0.667423	0.210845			0.334775	1.12698
	301	503	1643		55	1101	493			439	851			1.46679	0.534576	1.21979		0.268019	1.17012	0.36601			0.466559	0.631794
	136	650	954		-15	102	975			337	760			0.662737	0.690805	0.708262		-0.073096	0.108403	0.723853			0.358156	0.564234
	136	1129	2219		25	64	818			334	1622			0.662737	1.19987	1.64742		0.121827	0.0680177	0.607294			0.354967	1.20419
	142	923	1281		106	482	55			304	637			0.691975	0.980942	0.951032		0.516545	0.512258	0.0408327			0.323084	0.472917
	402	838	1735		136	446	382			284	766			1.95897	0.890607	1.28809		0.662737	0.473998	0.283602			0.301828	0.568689
	560	988	1468		188	197	279			254	1414			2.72892	1.05002	1.08986		0.916136	0.209367	0.207133			0.269945	1.04977
	381	1329	1157		98	249	493			210	1662			1.85664	1.41243	0.858972		0.47756	0.264631	0.36601			0.223183	1.23389
	37	400	1878		146	184	697			378	868			0.180303	0.425111	1.39425		0.711467	0.195551	0.517462			0.401729	0.644415
	246	1223	1298		296	379	413			514	345			1.19877	1.29978	0.963653		1.44243	0.402792	0.306617			0.546267	0.256133
	359	1201	962		191	60	611			325	418			1.74943	1.27639	0.714202		0.930755	0.0637666	0.453615			0.345402	0.310329
	126	1355	1428		148	308	-91			220	433			0.614006	1.44006	1.06017		0.721214	0.327335	-0.0675596			0.233811	0.321465
	152	687	1509		224	218	767			168	437			0.740706	0.730127	1.1203		1.09157	0.231685	0.569431			0.178546	0.324435
	85	659	1465		28	494	144			-19	998			0.41421	0.70037	1.08764		0.136446	0.525011	0.106908			-0.0201927	0.740929
	142	650	1843		166	235	509			336	864			0.691975	0.690805	1.36827		0.808929	0.249752	0.377888			0.357093	0.641445
	206	768	973		65	96	404			-18	559			1.00385	0.816212	0.722368		0.316749	0.102027	0.299935			-0.01913	0.415009
	73	1186	1756		267	199	918			298	1005			0.355734	1.26045	1.30368		1.30111	0.211492	0.681535			0.316707	0.746125
	101	864	961		-110	289	478			372	355			0.49218	0.918239	0.713459		-0.536037	0.307142	0.354874			0.395353	0.263557
	153	1160	1098			413	727			240	625			0.745579	1.23282	0.81517			0.438927	0.539735			0.255066	0.464008
	89	1707	2000			315	103			294	872			0.433703	1.81416	1.48483			0.334775	0.0764686			0.312456	0.647384
	373	1327	1284			292	1112			541	391			1.81765	1.4103	0.953259			0.310331	0.825564			0.574962	0.290284
	398	444	1486			308	304			294	861			1.93948	0.471873	1.10323			0.327335	0.225694			0.312456	0.639218
	150	891	721			377	452			526	930			0.73096	0.946934	0.53528			0.400667	0.335571			0.55902	0.690444
	261	1276	1612			165	920			795	1051			1.27187	1.3561	1.19677			0.175358	0.68302			0.844907	0.780276
	215	1424	1246			180	329			439	788			1.04771	1.51339	0.925047			0.1913	0.244254			0.466559	0.585022
	73	1269	1393			123	618			466	743			0.355734	1.34866	1.03418			0.130721	0.458811			0.495254	0.551613
	114	951	881			398	454			488	670			0.555529	1.0107	0.654066			0.422985	0.337056			0.518635	0.497417
	108	1001	1059			147	966			500	568			0.526291	1.06384	0.786216			0.156228	0.717171			0.531388	0.421691
	397	1479	1013			184	777			968	529			1.93461	1.57185	0.752065			0.195551	0.576855			1.02877	0.392737
	160	1339	1439			348	629			231	405			0.77969	1.42306	1.06833			0.369846	0.466978			0.245501	0.300677
	183	902	2415			359	332			219	288			0.891771	0.958624	1.79293			0.381537	0.246481			0.232748	0.213815
	353	1110	891			229	845			469	873			1.72019	1.17968	0.66149			0.243376	0.627339			0.498442	0.648127
	139	700	1261			240	399			689	829			0.677356	0.743943	0.936183			0.255066	0.296223			0.732253	0.615461
	362	1487	1473			207	398			566	362			1.76405	1.58035	1.09357			0.219995	0.295481			0.601531	0.268754
	95	1281	1057			250	899			1236	258			0.462941	1.36142	0.784731			0.265694	0.66743			1.31359	0.191543
	129	1031	1023			318	688			736	404			0.628625	1.09572	0.759489			0.337963	0.51078			0.782203	0.299935
	276	1036	2002			144	606			1443	1202			1.34497	1.10104	1.48631			0.15304	0.449903			1.53359	0.892381
	296	1664	1116			156	682			379	330			1.44243	1.76846	0.828533			0.165793	0.506326			0.402792	0.244996
	472	1954	1445			137	268			651	1032			2.30009	2.07666	1.07279			0.1456	0.198967			0.691867	0.766171
	259	1058	1756			169	588			623	1127			1.26212	1.12442	1.30368			0.179609	0.436539			0.66211	0.8367
	568	1571	1629			231	754			786	1042			2.7679	1.66962	1.20939			0.245501	0.55978			0.835342	0.773595
	215	1176	714			359	351			696	771			1.04771	1.24982	0.530083			0.381537	0.260587			0.739692	0.572401
	105	1002	904			116	740			371	394			0.511672	1.0649	0.671142			0.123282	0.549386			0.39429	0.292511
	406	811	952			279	1296			398	1051			1.97846	0.861912	0.706778			0.296515	0.962168			0.422985	0.780276
	283	309	1488			17	1262			459	1143			1.37908	0.328398	1.10471			0.0180672	0.936926			0.487814	0.848578
	181	798	1602			203	551			559	1092			0.882025	0.848095	1.18935			0.215744	0.40907			0.594092	0.810715
	264	980	903			324	1107			253	288			1.28649	1.04152	0.670399			0.34434	0.821852			0.268882	0.213815
	109	690	707			92	911			690	500			0.531164	0.733316	0.524886			0.0977754	0.676339			0.733316	0.371207
	32	1321	1148			95	720			311	385			0.155938	1.40393	0.852291			0.100964	0.534538			0.330523	0.285829
	245	1046	1484			191	-174			667	54			1.1939	1.11166	1.10174			0.20299	-0.12918			0.708872	0.0400903
	335	749	989			366	467			351	943			1.63248	0.796019	0.734247			0.388976	0.346707			0.373034	0.700096
	99	652	1146			148	418			249	1375			0.482433	0.69293	0.850806			0.157291	0.310329			0.264631	1.02082
	157	1384	1268			187	1159			300	1383			0.765071	1.47088	0.94138			0.198739	0.860457			0.318833	1.02676
	84	782	1134			173	1008			245	419			0.409337	0.831091	0.841897			0.18386	0.748353			0.26038	0.311071
	372	1554	673			366	632			245	887			1.81278	1.65155	0.499644			0.388976	0.469205			0.26038	0.658521
	362	1580	1365			301	218			507	988			1.76405	1.67919	1.01339			0.319896	0.161846			0.538828	0.733504
	54	1633	1079			307	786			646	689			0.263145	1.73551	0.801064			0.326272	0.583537			0.686553	0.511523
	447	1063	884			220	891			1401	538			2.17826	1.12973	0.656293			0.233811	0.66149			1.48895	0.399418
	118	284	1340			266	1106				1576			0.575022	0.301828	0.994834			0.282698	0.821109				1.17004
	-14	951	624			410	600				382			-0.0682229	1.0107	0.463266			0.435738	0.445448				0.283602
	270	976	871			1	421				600			1.31573	1.03727	0.646642			0.00106278	0.312556				0.445448
		1035	589			435	831				1263				1.09997	0.437281			0.462308	0.616946				0.937668
		1031	1900				968				1012				1.09572	1.41059				0.718656				0.751322
		1055	990				125				801				1.12123	0.734989				0.0928017				0.594673
		240	604				359				676				0.255066	0.448418				0.266526				0.501871
		884	1870				826				354				0.939494	1.38831				0.613233				0.262814
		863	1092				52				784				0.917176	0.810715				0.0386055				0.582052
		996	1079				325				454				1.05853	0.801064				0.241284				0.337056
		526	1111				263				639				0.55902	0.824821				0.195255				0.474402
		831	1097				575				263				0.883167	0.814427				0.426888				0.195255
		664	1020				239				3015				0.705683	0.757262				0.177437				2.23838
		482	1319				1060				624				0.512258	0.979243				0.786958				0.463266
		832	955				1293				271				0.88423	0.709005				0.95994				0.201194
		940	2065				792				71				0.99901	1.53308				0.587991				0.0527113
		1586	1102				223				406				1.68556	0.81814				0.165558				0.30142
		880	816				519				513				0.935243	0.605809				0.385313				0.380858
		1208	944				709				443				1.28383	0.700838				0.526371				0.328889
		666	1402				538				1216				0.707809	1.04086				0.399418				0.902775
		949	1848				899				475				1.00857	1.37198				0.66743				0.352646
		858	1393				495				265				0.911862	1.03418				0.367495				0.19674
		896	1051				340				368				0.952248	0.780276				0.252421				0.273208
		1111	1525				691				997				1.18074	1.13218				0.513008				0.740186
		691	2447				819				936				0.734378	1.81669				0.608037				0.694899
		722	1306				693				617				0.767324	0.969592				0.514492				0.458069
		1049	1610				587				522				1.11485	1.19529				0.435797				0.38754
		873	1200				78				782				0.927804	0.890896				0.0579082				0.580567
		584	1281				338				977				0.620661	0.951032				0.250936				0.725338
		626	933				728				686				0.665298	0.692672				0.540477				0.509296
		711	2019				331				416				0.755634	1.49893				0.245739				0.308844
		816	1116				730				1304				0.867225	0.828533				0.541962				0.968107
		1093	825				457				586				1.16161	0.612491				0.339283				0.435054
		878	1307				523				737				0.933118	0.970334				0.388282				0.547159
		1575	1839				758				661				1.67387	1.3653				0.562749				0.490735
		639	995				463				954				0.679114	0.738701				0.343737				0.708262
		843	1288				1193				488				0.89592	0.956228				0.885699				0.362298
		885	1119				650				999				0.940557	0.830761				0.482569				0.741671
		941	1253				454				452				1.00007	0.930244				0.337056				0.335571
		998	875				778				997				1.06065	0.649612				0.577598				0.740186
		1512	1422				467								1.60692	1.05571				0.346707
		775	1373				291								0.823652	1.01933				0.216042
		711	802				710								0.755634	0.595416				0.527113
		712	1253				392								0.756697	0.930244				0.291026
		330	850				735								0.350716	0.631051				0.545674
		623	1013				1216								0.66211	0.752065				0.902775
		725	301				349								0.770513	0.223466				0.259102
		964	1892				827								1.02452	1.40465				0.613976
		780	1640				305								0.828965	1.21756				0.226436
		999	731				419								1.06171	0.542704				0.311071
		931	514				909								0.989445	0.3816				0.674854
		380	621				880								0.403855	0.461039				0.653324
		705	1396				513								0.749257	1.03641				0.380858
		513	838				487								0.545204	0.622142				0.361555
		589	1080				94								0.625975	0.801806				0.0697869
		1401	848				109								1.48895	0.629567				0.0809231
		770	808				317								0.818338	0.59987				0.235345
		1168	1024				546								1.24132	0.760231				0.405358
		558	1330				597								0.593029	0.98741				0.443221
		1096	857				615								1.1648	0.636248				0.456584
		957	1019				849								1.01708	0.756519				0.630309
		866	554				779								0.920364	0.411297				0.57834
		1162	1383				3								1.23495	1.02676				0.00222724
		732	1286				706								0.777952	0.954744				0.524144
		1218	1088				1007								1.29446	0.807746				0.74761
		517	384				735								0.549455	0.285087				0.545674
		935	1305				805								0.993696	0.968849				0.597643
		534	1138				764								0.567523	0.844866				0.567204
		873	1281				275								0.927804	0.951032				0.204164
		872	1349				1154								0.926741	1.00152				0.856745
		1106	469				454								1.17543	0.348192				0.337056
		791	813				569								0.840656	0.603582				0.422433
		940	1796				1063								0.99901	1.33337				0.789185
		1358	1377				400								1.44325	1.0223				0.296965
		1150	687				549								1.22219	0.510038				0.407585
		461	662				605								0.48994	0.491478				0.44916
		885	707				1012								0.940557	0.524886				0.751322
		813	1208				458								0.864037	0.896835				0.340025
		892	530				1200								0.947996	0.393479				0.890896
		854	1678				381								0.907611	1.24577				0.282859
		851	1294				611								0.904423	0.960683				0.453615
			1195				340									0.887184				0.252421
							319													0.23683
							34													0.0252421
							31													0.0230148
							995													0.738701
							1558													1.15668
							358													0.265784
							618													0.458811
							639													0.474402
							729													0.541219
							1349													1.00152
							453													0.336313
							669													0.496675
							731													0.542704
							404													0.299935
							488													0.362298
							839													0.622885
							1518													1.12698
							967													0.717914
							106													0.0786958
							286													0.21233
							1867													1.38609
							570													0.423176
							688													0.51078
MEAN	205.21	940.932	1346.96		84.3706	377.909	531.479		76.4174	446.361	754.17			1	1	1		0.411144	0.401633	0.394577		0.372387	0.474382	0.559906

## Sheet: Figure 2g
Localisation of POC5 along the centriole in control and KO cell lines
Control													POC1AKO																	POC1BKO												%
Centriole	start a-Tub/length	length POC5	length a-Tub		start a-Tub/length	length POC5	length a-Tub		start a-Tub/length	length POC5	length a-Tub		Centriole	start a-Tub/length	aTub-POC5 (X1)	length POC5 corrected	POC5-aTub	length a-Tub		start a-Tub/length	length POC5	length a-Tub		start a-Tub/length	length POC5	length a-Tub				Centriole	start a-Tub/length	aTub-POC5 (X1)	length POC5 corrected	POC5-aTub	length a-Tub			start a-Tub/length	length POC5	length a-Tub		start a-Tub/length	length POC5	length a-Tub
1	0.486	1.003	0.274		0.139	0.287	0.078		138.937	286.554	78.151		1	0	0.12157	2.15785		0.4255		0	0.616529	0.121571		0	616.529	121.571				1	0.75981		0.91177		0.21274			0.217089	0.260506	0.0607829		217.089	260.506	60.7829
2	0.638	1.155	0		0.182	0.33	0		182.354	329.971	0		2	0		2.61374	0.03039	0		0	0.746783	0		0	746.783	0				2	0.69902		0.91177		0.21275			0.19972	0.260506	0.0607857		199.72	260.506	60.7857
3	0.15196	1.55	0.15197		0.0434171	0.442857	0.04342		43.4171	442.857	43.42		3	0.06078		1.91471	0.7902	0		0.0173657	0.54706	0		17.3657	547.06	0				3	0.66863		0.97256		0.18235			0.191037	0.277874	0.0521		191.037	277.874	52.1
4	0.54707	0.88137	0.18235		0.156306	0.25182	0.0521		156.306	251.82	52.1		4	0.24314		1.64118		0.06079		0.0694686	0.468909	0.0173686		69.4686	468.909	17.3686				4	0.51666		0.60785		0.21275			0.147617	0.173671	0.0607857		147.617	173.671	60.7857
5	0.51667	0.72941	0.21275		0.14762	0.208403	0.0607857		147.62	208.403	60.7857		5	0	0.0304	1.88432	0.03039	0		0	0.538377	0		0	538.377	0				5	0.54706		0.97256		0.63823			0.156303	0.277874	0.182351		156.303	277.874	182.351
6	0.54706	0.75981	0.15236		0.156303	0.217089	0.0435314		156.303	217.089	43.5314		6	0.54707		1.03333	0.06079	0		0.156306	0.295237	0		156.306	295.237	0				6	0.71965		0.70879		0			0.205614	0.202511	0		205.614	202.511	0
7	0.54706	0.91177	0.24271		0.156303	0.260506	0.0693457		156.303	260.506	69.3457		7	0	0.03039	1.55001		0.03039		0	0.44286	0.00868286		0	442.86	8.68286				7	0.57745		0.66863		0.24314			0.164986	0.191037	0.0694686		164.986	191.037	69.4686
8	0.51667	0.82059	0.15167		0.14762	0.234454	0.0433343		147.62	234.454	43.3343		8	0	0.24314	1.24608		0.18236		0	0.356023	0.0521029		0	356.023	52.1029				8	0.66863		0.91177		0.18235			0.191037	0.260506	0.0521		191.037	260.506	52.1
9	0.54659	0.82059	0.21281		0.156169	0.234454	0.0608029		156.169	234.454	60.8029		9	0		1.39805		0.24314		0	0.399443	0.0694686		0	399.443	69.4686				9	0.72942		0.85098		0.21275			0.208406	0.243137	0.0607857		208.406	243.137	60.7857
10	0.24341	0.91177	0.18185		0.0695457	0.260506	0.0519571		69.5457	260.506	51.9571																			10	0.66863		0.72941		0.21275			0.191037	0.208403	0.0607857		191.037	208.403	60.7857
11	0.54715	0.85098	0.27342		0.156329	0.243137	0.07812		156.329	243.137	78.12																			11	0.54706		0.60785		0.27353			0.156303	0.173671	0.0781514		156.303	173.671	78.1514
12	0.60812	0.88138	0.06089		0.173749	0.251823	0.0173971		173.749	251.823	17.3971																			12	0.54706		0.66863		0.12157			0.156303	0.191037	0.0347343		156.303	191.037	34.7343
13	0.5468	1.03334	0.24274		0.156229	0.29524	0.0693543		156.229	295.24	69.3543																			13	0.69903		1.03333		0.21275			0.199723	0.295237	0.0607857		199.723	295.237	60.7857
14	0.51712	0.94216	0.15167		0.147749	0.269189	0.0433343		147.749	269.189	43.3343																			14	0.72942		0.69902		0.12157			0.208406	0.19972	0.0347343		208.406	199.72	34.7343
15	0.69912	0.88137	0.18264		0.199749	0.25182	0.0521829		199.749	251.82	52.1829																			15	0.69902		0.4255	0.33431	0			0.19972	0.121571	0		199.72	121.571	0
16	0.48676	0.94216	0.75948		0.139074	0.269189	0.216994		139.074	269.189	216.994
17	0.63824	1.09412	0.21275		0.182354	0.312606	0.0607857		182.354	312.606	60.7857
	p- values
Control vs A	5.92631e-06
Control vs B	0.0385755

## Sheet: Figure 2h
Localisation of FAM161A along the centriole in control and KO cell lines
Control														POC1AKO														POC1BKO
Centriole	start a-Tub/length	length FAM161A corrected	length a-Tub		start a-Tub/length	length FAM161A corrected	length a-Tub		start a-Tub/length	length FAM161A corrected	length a-Tub			Centriole	start a-Tub/length	length FAM161A corrected	length a-Tub		start a-Tub/length	length FAM161A corrected	length a-Tub		start a-Tub/length	length FAM161A corrected	length a-Tub			Centriole	start a-Tub/length	length FAM161A corrected	length a-Tub		start a-Tub/length	length FAM161A corrected	length a-Tub		start a-Tub/length	length FAM161A corrected	length a-Tub
1	0.382	0.882	0.052		0.101867	0.2352	0.0138667		101.867	235.2	13.8667			1		1.24608	0.57745			0.332288	0.153987			332.288	153.987			1	0.37	0.715	0.147		0.0986667	0.190667	0.0392		98.6667	190.667	39.2
2	0.564	1.038	0.202		0.1504	0.2768	0.0538667		150.4	276.8	53.8667			2		0.94216	0.63824			0.251243	0.170197			251.243	170.197			2	0.579	0.813	0.191		0.1544	0.2168	0.0509333		154.4	216.8	50.9333
3	0.299	0.85	0.231		0.0797333	0.226667	0.0616		79.7333	226.667	61.6			3		1.82354	0.12156			0.486277	0.032416			486.277	32.416			3	0.532	0.625	0.307		0.141867	0.166667	0.0818667		141.867	166.667	81.8667
4	0.365	1.047	0.139		0.0973333	0.2792	0.0370667		97.3333	279.2	37.0667			4		1.08044	0.65192			0.288117	0.173845			288.117	173.845			4	0.395	0.697	0.136		0.105333	0.185867	0.0362667		105.333	185.867	36.2667
5	0.372	1.133	0.279		0.0992	0.302133	0.0744		99.2	302.133	74.4			5		2.00589				0.534904	0			534.904	0			5	0.21275	1.61079	0.03039		0.0567333	0.429544	0.008104		56.7333	429.544	8.104
6	0.397	1.22	0.206		0.105867	0.325333	0.0549333		105.867	325.333	54.9333			6		1.67157	0.09118			0.445752	0.0243147			445.752	24.3147			6	0.30392	0.72942	0.15196		0.0810453	0.194512	0.0405227		81.0453	194.512	40.5227
7	0.53	0.964	0.179		0.141333	0.257067	0.0477333		141.333	257.067	47.7333			7	0.3951	1.12451	0.60785		0.10536	0.299869	0.162093		105.36	299.869	162.093			7	0.09118	1.12451	0.27353		0.0243147	0.299869	0.0729413		24.3147	299.869	72.9413
8	0.54706	0.8206	0.18235		0.145883	0.218827	0.0486267		145.883	218.827	48.6267			8	0.189	1.608			0.0504	0.4288			50.4	428.8				8	0.54707	0.97255	0.09117		0.145885	0.259347	0.024312		145.885	259.347	24.312
9	0.48627	0.91177	0.12157		0.129672	0.243139	0.0324187		129.672	243.139	32.4187			9		1.461	0.096			0.3896	0.0256			389.6	25.6			9	0.63824	0.91177	0.36471		0.170197	0.243139	0.097256		170.197	243.139	97.256
10	0.51667	1.00295	0.42549		0.137779	0.267453	0.113464		137.779	267.453	113.464			10	0.155	0.839	0.485		0.0413333	0.223733	0.129333		41.3333	223.733	129.333			10	0.48628	0.75981	0.06078		0.129675	0.202616	0.016208		129.675	202.616	16.208
11	0.45588	0.75981	0.06078		0.121568	0.202616	0.016208		121.568	202.616	16.208			11	0.2	0.887	0.469		0.0533333	0.236533	0.125067		53.3333	236.533	125.067			11	0.48628	0.75981	0.16914		0.129675	0.202616	0.045104		129.675	202.616	45.104
																												12	0.57745	0.82059	0.94216		0.153987	0.218824	0.251243		153.987	218.824	251.243
																												13	0.60785	0.72941	0.18236		0.162093	0.194509	0.0486293		162.093	194.509	48.6293
																												14	0.54706	0.69902	0.7902		0.145883	0.186405	0.21072		145.883	186.405	210.72
	p- values																											15	0.57745	0.7902	0.06079		0.153987	0.21072	0.0162107		153.987	210.72	16.2107
Control vs A	0.00919923
Control vs B	0.172418

[truncated: 64 more sheets: Figure 2i, Figure 2j, Figure 2k, Figure 2l, Figure 3f, Figure 3h, Figure 3i, Blots Fig3e,f, g, h, i, j, Figure 4b, Figure 4c blot, Figure 4f blot, Figure 4h blot, Figure 4i blot, Figure 5b blot, Figure 5d,e, Figure 6b, Figure 6d, Figure 6f, Figure 6h, Figure 7g …]
